# Supplementary material for: Dataset of leaf inclination angles for 71 different Eucalyptus species
Source: Data Brief. 2020 Oct 9;33:106391. doi: 10.1016/j.dib.2020.106391 (PMC7569295; doi:10.1016/j.dib.2020.106391)
Supplement: Supplementary file 1 [file mmc1.csv]

Angle_degree
70.2673
47.8495
85.4462
88.4826
76.0734
11.4158
70.3716
77.9052
61.9984
70.3743
66.9487
16.6992
37.2348
87.6338
81.3844
81.3045
7.1992
75.9638
80.3718
22.2118
85.8151
78.0171
57.019
64.2307
57.0753
69.8967
75.3236
86.1859
49.8645
46.4879
78.5507
61.6245
0.3016
36.3844
52.9575
38.13
73.2497
88.2816
62.2815
66.529
63.9353
80.1061
68.5146
62.418
36.7872
33.4763
17.5009
59.2811
61.1573
57.5789
79.3151
50.3096
84.4515
70.3743
31.6513
78.9063
60.1909
9.4623
31.5618
17.9691
47.3373
63.693
40.7946
25.7505
38.4679
42.0318
82.3853
59.0362
63.8609
79.6952
82.9716
82.7468
68.8539
61.6992
72.0875
77.125
69.0755
75.7097
34.9547
75.5432
79.9457
68.5286
53.2228
85.1434
