# Supplementary material for: Dataset of leaf inclination angles for 71 different Eucalyptus species
Source: Data Brief. 2020 Oct 9;33:106391. doi: 10.1016/j.dib.2020.106391 (PMC7569295; doi:10.1016/j.dib.2020.106391)
Supplement: Supplementary file 3 [file mmc3.csv]

	Species	Latitude	Longitude	Altitude..m.a.s.l..	Sampling.Date..mm.dd.yy.	Exposition	Maturity	Plant.Growth.Form	Comments..Methods	Reference	measurement
1	Eucalyptus albopurpurea	31.767	35.2	718	02/27/15	botanical garden (The Jerusalem Botanical Gardens, Jerusalem, Israel)	mature	mallee	angles measured at whole tree level using leveled digital photo method; leaf angles reported as differences from a horizontal surface (i.e. flat horizontal leaf = 0 degrees, vertically oriented leaf = 90 degrees).	Pisek, J., Adamson, K. (2020). A dataset of leaf inclination angles for 71 different Eucalyptus species. Data in Brief.	70.2673
2	Eucalyptus albopurpurea	31.767	35.2	718	02/27/15	botanical garden (The Jerusalem Botanical Gardens, Jerusalem, Israel)	mature	mallee	angles measured at whole tree level using leveled digital photo method; leaf angles reported as differences from a horizontal surface (i.e. flat horizontal leaf = 0 degrees, vertically oriented leaf = 90 degrees).	Pisek, J., Adamson, K. (2020). A dataset of leaf inclination angles for 71 different Eucalyptus species. Data in Brief.	47.8495
3	Eucalyptus albopurpurea	31.767	35.2	718	02/27/15	botanical garden (The Jerusalem Botanical Gardens, Jerusalem, Israel)	mature	mallee	angles measured at whole tree level using leveled digital photo method; leaf angles reported as differences from a horizontal surface (i.e. flat horizontal leaf = 0 degrees, vertically oriented leaf = 90 degrees).	Pisek, J., Adamson, K. (2020). A dataset of leaf inclination angles for 71 different Eucalyptus species. Data in Brief.	85.4462
4	Eucalyptus albopurpurea	31.767	35.2	718	02/27/15	botanical garden (The Jerusalem Botanical Gardens, Jerusalem, Israel)	mature	mallee	angles measured at whole tree level using leveled digital photo method; leaf angles reported as differences from a horizontal surface (i.e. flat horizontal leaf = 0 degrees, vertically oriented leaf = 90 degrees).	Pisek, J., Adamson, K. (2020). A dataset of leaf inclination angles for 71 different Eucalyptus species. Data in Brief.	88.4826
5	Eucalyptus albopurpurea	31.767	35.2	718	02/27/15	botanical garden (The Jerusalem Botanical Gardens, Jerusalem, Israel)	mature	mallee	angles measured at whole tree level using leveled digital photo method; leaf angles reported as differences from a horizontal surface (i.e. flat horizontal leaf = 0 degrees, vertically oriented leaf = 90 degrees).	Pisek, J., Adamson, K. (2020). A dataset of leaf inclination angles for 71 different Eucalyptus species. Data in Brief.	76.0734
6	Eucalyptus albopurpurea	31.767	35.2	718	02/27/15	botanical garden (The Jerusalem Botanical Gardens, Jerusalem, Israel)	mature	mallee	angles measured at whole tree level using leveled digital photo method; leaf angles reported as differences from a horizontal surface (i.e. flat horizontal leaf = 0 degrees, vertically oriented leaf = 90 degrees).	Pisek, J., Adamson, K. (2020). A dataset of leaf inclination angles for 71 different Eucalyptus species. Data in Brief.	11.4158
7	Eucalyptus albopurpurea	31.767	35.2	718	02/27/15	botanical garden (The Jerusalem Botanical Gardens, Jerusalem, Israel)	mature	mallee	angles measured at whole tree level using leveled digital photo method; leaf angles reported as differences from a horizontal surface (i.e. flat horizontal leaf = 0 degrees, vertically oriented leaf = 90 degrees).	Pisek, J., Adamson, K. (2020). A dataset of leaf inclination angles for 71 different Eucalyptus species. Data in Brief.	70.3716
8	Eucalyptus albopurpurea	31.767	35.2	718	02/27/15	botanical garden (The Jerusalem Botanical Gardens, Jerusalem, Israel)	mature	mallee	angles measured at whole tree level using leveled digital photo method; leaf angles reported as differences from a horizontal surface (i.e. flat horizontal leaf = 0 degrees, vertically oriented leaf = 90 degrees).	Pisek, J., Adamson, K. (2020). A dataset of leaf inclination angles for 71 different Eucalyptus species. Data in Brief.	77.9052
9	Eucalyptus albopurpurea	31.767	35.2	718	02/27/15	botanical garden (The Jerusalem Botanical Gardens, Jerusalem, Israel)	mature	mallee	angles measured at whole tree level using leveled digital photo method; leaf angles reported as differences from a horizontal surface (i.e. flat horizontal leaf = 0 degrees, vertically oriented leaf = 90 degrees).	Pisek, J., Adamson, K. (2020). A dataset of leaf inclination angles for 71 different Eucalyptus species. Data in Brief.	61.9984
10	Eucalyptus albopurpurea	31.767	35.2	718	02/27/15	botanical garden (The Jerusalem Botanical Gardens, Jerusalem, Israel)	mature	mallee	angles measured at whole tree level using leveled digital photo method; leaf angles reported as differences from a horizontal surface (i.e. flat horizontal leaf = 0 degrees, vertically oriented leaf = 90 degrees).	Pisek, J., Adamson, K. (2020). A dataset of leaf inclination angles for 71 different Eucalyptus species. Data in Brief.	70.3743
11	Eucalyptus albopurpurea	31.767	35.2	718	02/27/15	botanical garden (The Jerusalem Botanical Gardens, Jerusalem, Israel)	mature	mallee	angles measured at whole tree level using leveled digital photo method; leaf angles reported as differences from a horizontal surface (i.e. flat horizontal leaf = 0 degrees, vertically oriented leaf = 90 degrees).	Pisek, J., Adamson, K. (2020). A dataset of leaf inclination angles for 71 different Eucalyptus species. Data in Brief.	66.9487
12	Eucalyptus albopurpurea	31.767	35.2	718	02/27/15	botanical garden (The Jerusalem Botanical Gardens, Jerusalem, Israel)	mature	mallee	angles measured at whole tree level using leveled digital photo method; leaf angles reported as differences from a horizontal surface (i.e. flat horizontal leaf = 0 degrees, vertically oriented leaf = 90 degrees).	Pisek, J., Adamson, K. (2020). A dataset of leaf inclination angles for 71 different Eucalyptus species. Data in Brief.	16.6992
13	Eucalyptus albopurpurea	31.767	35.2	718	02/27/15	botanical garden (The Jerusalem Botanical Gardens, Jerusalem, Israel)	mature	mallee	angles measured at whole tree level using leveled digital photo method; leaf angles reported as differences from a horizontal surface (i.e. flat horizontal leaf = 0 degrees, vertically oriented leaf = 90 degrees).	Pisek, J., Adamson, K. (2020). A dataset of leaf inclination angles for 71 different Eucalyptus species. Data in Brief.	37.2348
14	Eucalyptus albopurpurea	31.767	35.2	718	02/27/15	botanical garden (The Jerusalem Botanical Gardens, Jerusalem, Israel)	mature	mallee	angles measured at whole tree level using leveled digital photo method; leaf angles reported as differences from a horizontal surface (i.e. flat horizontal leaf = 0 degrees, vertically oriented leaf = 90 degrees).	Pisek, J., Adamson, K. (2020). A dataset of leaf inclination angles for 71 different Eucalyptus species. Data in Brief.	87.6338
15	Eucalyptus albopurpurea	31.767	35.2	718	02/27/15	botanical garden (The Jerusalem Botanical Gardens, Jerusalem, Israel)	mature	mallee	angles measured at whole tree level using leveled digital photo method; leaf angles reported as differences from a horizontal surface (i.e. flat horizontal leaf = 0 degrees, vertically oriented leaf = 90 degrees).	Pisek, J., Adamson, K. (2020). A dataset of leaf inclination angles for 71 different Eucalyptus species. Data in Brief.	81.3844
16	Eucalyptus albopurpurea	31.767	35.2	718	02/27/15	botanical garden (The Jerusalem Botanical Gardens, Jerusalem, Israel)	mature	mallee	angles measured at whole tree level using leveled digital photo method; leaf angles reported as differences from a horizontal surface (i.e. flat horizontal leaf = 0 degrees, vertically oriented leaf = 90 degrees).	Pisek, J., Adamson, K. (2020). A dataset of leaf inclination angles for 71 different Eucalyptus species. Data in Brief.	81.3045
17	Eucalyptus albopurpurea	31.767	35.2	718	02/27/15	botanical garden (The Jerusalem Botanical Gardens, Jerusalem, Israel)	mature	mallee	angles measured at whole tree level using leveled digital photo method; leaf angles reported as differences from a horizontal surface (i.e. flat horizontal leaf = 0 degrees, vertically oriented leaf = 90 degrees).	Pisek, J., Adamson, K. (2020). A dataset of leaf inclination angles for 71 different Eucalyptus species. Data in Brief.	7.1992
18	Eucalyptus albopurpurea	31.767	35.2	718	02/27/15	botanical garden (The Jerusalem Botanical Gardens, Jerusalem, Israel)	mature	mallee	angles measured at whole tree level using leveled digital photo method; leaf angles reported as differences from a horizontal surface (i.e. flat horizontal leaf = 0 degrees, vertically oriented leaf = 90 degrees).	Pisek, J., Adamson, K. (2020). A dataset of leaf inclination angles for 71 different Eucalyptus species. Data in Brief.	75.9638
19	Eucalyptus albopurpurea	31.767	35.2	718	02/27/15	botanical garden (The Jerusalem Botanical Gardens, Jerusalem, Israel)	mature	mallee	angles measured at whole tree level using leveled digital photo method; leaf angles reported as differences from a horizontal surface (i.e. flat horizontal leaf = 0 degrees, vertically oriented leaf = 90 degrees).	Pisek, J., Adamson, K. (2020). A dataset of leaf inclination angles for 71 different Eucalyptus species. Data in Brief.	80.3718
20	Eucalyptus albopurpurea	31.767	35.2	718	02/27/15	botanical garden (The Jerusalem Botanical Gardens, Jerusalem, Israel)	mature	mallee	angles measured at whole tree level using leveled digital photo method; leaf angles reported as differences from a horizontal surface (i.e. flat horizontal leaf = 0 degrees, vertically oriented leaf = 90 degrees).	Pisek, J., Adamson, K. (2020). A dataset of leaf inclination angles for 71 different Eucalyptus species. Data in Brief.	22.2118
21	Eucalyptus albopurpurea	31.767	35.2	718	02/27/15	botanical garden (The Jerusalem Botanical Gardens, Jerusalem, Israel)	mature	mallee	angles measured at whole tree level using leveled digital photo method; leaf angles reported as differences from a horizontal surface (i.e. flat horizontal leaf = 0 degrees, vertically oriented leaf = 90 degrees).	Pisek, J., Adamson, K. (2020). A dataset of leaf inclination angles for 71 different Eucalyptus species. Data in Brief.	85.8151
22	Eucalyptus albopurpurea	31.767	35.2	718	02/27/15	botanical garden (The Jerusalem Botanical Gardens, Jerusalem, Israel)	mature	mallee	angles measured at whole tree level using leveled digital photo method; leaf angles reported as differences from a horizontal surface (i.e. flat horizontal leaf = 0 degrees, vertically oriented leaf = 90 degrees).	Pisek, J., Adamson, K. (2020). A dataset of leaf inclination angles for 71 different Eucalyptus species. Data in Brief.	78.0171
23	Eucalyptus albopurpurea	31.767	35.2	718	02/27/15	botanical garden (The Jerusalem Botanical Gardens, Jerusalem, Israel)	mature	mallee	angles measured at whole tree level using leveled digital photo method; leaf angles reported as differences from a horizontal surface (i.e. flat horizontal leaf = 0 degrees, vertically oriented leaf = 90 degrees).	Pisek, J., Adamson, K. (2020). A dataset of leaf inclination angles for 71 different Eucalyptus species. Data in Brief.	57.019
24	Eucalyptus albopurpurea	31.767	35.2	718	02/27/15	botanical garden (The Jerusalem Botanical Gardens, Jerusalem, Israel)	mature	mallee	angles measured at whole tree level using leveled digital photo method; leaf angles reported as differences from a horizontal surface (i.e. flat horizontal leaf = 0 degrees, vertically oriented leaf = 90 degrees).	Pisek, J., Adamson, K. (2020). A dataset of leaf inclination angles for 71 different Eucalyptus species. Data in Brief.	64.2307
25	Eucalyptus albopurpurea	31.767	35.2	718	02/27/15	botanical garden (The Jerusalem Botanical Gardens, Jerusalem, Israel)	mature	mallee	angles measured at whole tree level using leveled digital photo method; leaf angles reported as differences from a horizontal surface (i.e. flat horizontal leaf = 0 degrees, vertically oriented leaf = 90 degrees).	Pisek, J., Adamson, K. (2020). A dataset of leaf inclination angles for 71 different Eucalyptus species. Data in Brief.	57.0753
26	Eucalyptus albopurpurea	31.767	35.2	718	02/27/15	botanical garden (The Jerusalem Botanical Gardens, Jerusalem, Israel)	mature	mallee	angles measured at whole tree level using leveled digital photo method; leaf angles reported as differences from a horizontal surface (i.e. flat horizontal leaf = 0 degrees, vertically oriented leaf = 90 degrees).	Pisek, J., Adamson, K. (2020). A dataset of leaf inclination angles for 71 different Eucalyptus species. Data in Brief.	69.8967
27	Eucalyptus albopurpurea	31.767	35.2	718	02/27/15	botanical garden (The Jerusalem Botanical Gardens, Jerusalem, Israel)	mature	mallee	angles measured at whole tree level using leveled digital photo method; leaf angles reported as differences from a horizontal surface (i.e. flat horizontal leaf = 0 degrees, vertically oriented leaf = 90 degrees).	Pisek, J., Adamson, K. (2020). A dataset of leaf inclination angles for 71 different Eucalyptus species. Data in Brief.	75.3236
28	Eucalyptus albopurpurea	31.767	35.2	718	02/27/15	botanical garden (The Jerusalem Botanical Gardens, Jerusalem, Israel)	mature	mallee	angles measured at whole tree level using leveled digital photo method; leaf angles reported as differences from a horizontal surface (i.e. flat horizontal leaf = 0 degrees, vertically oriented leaf = 90 degrees).	Pisek, J., Adamson, K. (2020). A dataset of leaf inclination angles for 71 different Eucalyptus species. Data in Brief.	86.1859
29	Eucalyptus albopurpurea	31.767	35.2	718	02/27/15	botanical garden (The Jerusalem Botanical Gardens, Jerusalem, Israel)	mature	mallee	angles measured at whole tree level using leveled digital photo method; leaf angles reported as differences from a horizontal surface (i.e. flat horizontal leaf = 0 degrees, vertically oriented leaf = 90 degrees).	Pisek, J., Adamson, K. (2020). A dataset of leaf inclination angles for 71 different Eucalyptus species. Data in Brief.	49.8645
30	Eucalyptus albopurpurea	31.767	35.2	718	02/27/15	botanical garden (The Jerusalem Botanical Gardens, Jerusalem, Israel)	mature	mallee	angles measured at whole tree level using leveled digital photo method; leaf angles reported as differences from a horizontal surface (i.e. flat horizontal leaf = 0 degrees, vertically oriented leaf = 90 degrees).	Pisek, J., Adamson, K. (2020). A dataset of leaf inclination angles for 71 different Eucalyptus species. Data in Brief.	46.4879
31	Eucalyptus albopurpurea	31.767	35.2	718	02/27/15	botanical garden (The Jerusalem Botanical Gardens, Jerusalem, Israel)	mature	mallee	angles measured at whole tree level using leveled digital photo method; leaf angles reported as differences from a horizontal surface (i.e. flat horizontal leaf = 0 degrees, vertically oriented leaf = 90 degrees).	Pisek, J., Adamson, K. (2020). A dataset of leaf inclination angles for 71 different Eucalyptus species. Data in Brief.	78.5507
32	Eucalyptus albopurpurea	31.767	35.2	718	02/27/15	botanical garden (The Jerusalem Botanical Gardens, Jerusalem, Israel)	mature	mallee	angles measured at whole tree level using leveled digital photo method; leaf angles reported as differences from a horizontal surface (i.e. flat horizontal leaf = 0 degrees, vertically oriented leaf = 90 degrees).	Pisek, J., Adamson, K. (2020). A dataset of leaf inclination angles for 71 different Eucalyptus species. Data in Brief.	61.6245
33	Eucalyptus albopurpurea	31.767	35.2	718	02/27/15	botanical garden (The Jerusalem Botanical Gardens, Jerusalem, Israel)	mature	mallee	angles measured at whole tree level using leveled digital photo method; leaf angles reported as differences from a horizontal surface (i.e. flat horizontal leaf = 0 degrees, vertically oriented leaf = 90 degrees).	Pisek, J., Adamson, K. (2020). A dataset of leaf inclination angles for 71 different Eucalyptus species. Data in Brief.	0.3016
34	Eucalyptus albopurpurea	31.767	35.2	718	02/27/15	botanical garden (The Jerusalem Botanical Gardens, Jerusalem, Israel)	mature	mallee	angles measured at whole tree level using leveled digital photo method; leaf angles reported as differences from a horizontal surface (i.e. flat horizontal leaf = 0 degrees, vertically oriented leaf = 90 degrees).	Pisek, J., Adamson, K. (2020). A dataset of leaf inclination angles for 71 different Eucalyptus species. Data in Brief.	36.3844
35	Eucalyptus albopurpurea	31.767	35.2	718	02/27/15	botanical garden (The Jerusalem Botanical Gardens, Jerusalem, Israel)	mature	mallee	angles measured at whole tree level using leveled digital photo method; leaf angles reported as differences from a horizontal surface (i.e. flat horizontal leaf = 0 degrees, vertically oriented leaf = 90 degrees).	Pisek, J., Adamson, K. (2020). A dataset of leaf inclination angles for 71 different Eucalyptus species. Data in Brief.	52.9575
36	Eucalyptus albopurpurea	31.767	35.2	718	02/27/15	botanical garden (The Jerusalem Botanical Gardens, Jerusalem, Israel)	mature	mallee	angles measured at whole tree level using leveled digital photo method; leaf angles reported as differences from a horizontal surface (i.e. flat horizontal leaf = 0 degrees, vertically oriented leaf = 90 degrees).	Pisek, J., Adamson, K. (2020). A dataset of leaf inclination angles for 71 different Eucalyptus species. Data in Brief.	38.13
37	Eucalyptus albopurpurea	31.767	35.2	718	02/27/15	botanical garden (The Jerusalem Botanical Gardens, Jerusalem, Israel)	mature	mallee	angles measured at whole tree level using leveled digital photo method; leaf angles reported as differences from a horizontal surface (i.e. flat horizontal leaf = 0 degrees, vertically oriented leaf = 90 degrees).	Pisek, J., Adamson, K. (2020). A dataset of leaf inclination angles for 71 different Eucalyptus species. Data in Brief.	73.2497
38	Eucalyptus albopurpurea	31.767	35.2	718	02/27/15	botanical garden (The Jerusalem Botanical Gardens, Jerusalem, Israel)	mature	mallee	angles measured at whole tree level using leveled digital photo method; leaf angles reported as differences from a horizontal surface (i.e. flat horizontal leaf = 0 degrees, vertically oriented leaf = 90 degrees).	Pisek, J., Adamson, K. (2020). A dataset of leaf inclination angles for 71 different Eucalyptus species. Data in Brief.	88.2816
39	Eucalyptus albopurpurea	31.767	35.2	718	02/27/15	botanical garden (The Jerusalem Botanical Gardens, Jerusalem, Israel)	mature	mallee	angles measured at whole tree level using leveled digital photo method; leaf angles reported as differences from a horizontal surface (i.e. flat horizontal leaf = 0 degrees, vertically oriented leaf = 90 degrees).	Pisek, J., Adamson, K. (2020). A dataset of leaf inclination angles for 71 different Eucalyptus species. Data in Brief.	62.2815
40	Eucalyptus albopurpurea	31.767	35.2	718	02/27/15	botanical garden (The Jerusalem Botanical Gardens, Jerusalem, Israel)	mature	mallee	angles measured at whole tree level using leveled digital photo method; leaf angles reported as differences from a horizontal surface (i.e. flat horizontal leaf = 0 degrees, vertically oriented leaf = 90 degrees).	Pisek, J., Adamson, K. (2020). A dataset of leaf inclination angles for 71 different Eucalyptus species. Data in Brief.	66.529
41	Eucalyptus albopurpurea	31.767	35.2	718	02/27/15	botanical garden (The Jerusalem Botanical Gardens, Jerusalem, Israel)	mature	mallee	angles measured at whole tree level using leveled digital photo method; leaf angles reported as differences from a horizontal surface (i.e. flat horizontal leaf = 0 degrees, vertically oriented leaf = 90 degrees).	Pisek, J., Adamson, K. (2020). A dataset of leaf inclination angles for 71 different Eucalyptus species. Data in Brief.	63.9353
42	Eucalyptus albopurpurea	31.767	35.2	718	02/27/15	botanical garden (The Jerusalem Botanical Gardens, Jerusalem, Israel)	mature	mallee	angles measured at whole tree level using leveled digital photo method; leaf angles reported as differences from a horizontal surface (i.e. flat horizontal leaf = 0 degrees, vertically oriented leaf = 90 degrees).	Pisek, J., Adamson, K. (2020). A dataset of leaf inclination angles for 71 different Eucalyptus species. Data in Brief.	80.1061
43	Eucalyptus albopurpurea	31.767	35.2	718	02/27/15	botanical garden (The Jerusalem Botanical Gardens, Jerusalem, Israel)	mature	mallee	angles measured at whole tree level using leveled digital photo method; leaf angles reported as differences from a horizontal surface (i.e. flat horizontal leaf = 0 degrees, vertically oriented leaf = 90 degrees).	Pisek, J., Adamson, K. (2020). A dataset of leaf inclination angles for 71 different Eucalyptus species. Data in Brief.	68.5146
44	Eucalyptus albopurpurea	31.767	35.2	718	02/27/15	botanical garden (The Jerusalem Botanical Gardens, Jerusalem, Israel)	mature	mallee	angles measured at whole tree level using leveled digital photo method; leaf angles reported as differences from a horizontal surface (i.e. flat horizontal leaf = 0 degrees, vertically oriented leaf = 90 degrees).	Pisek, J., Adamson, K. (2020). A dataset of leaf inclination angles for 71 different Eucalyptus species. Data in Brief.	62.418
45	Eucalyptus albopurpurea	31.767	35.2	718	02/27/15	botanical garden (The Jerusalem Botanical Gardens, Jerusalem, Israel)	mature	mallee	angles measured at whole tree level using leveled digital photo method; leaf angles reported as differences from a horizontal surface (i.e. flat horizontal leaf = 0 degrees, vertically oriented leaf = 90 degrees).	Pisek, J., Adamson, K. (2020). A dataset of leaf inclination angles for 71 different Eucalyptus species. Data in Brief.	36.7872
46	Eucalyptus albopurpurea	31.767	35.2	718	02/27/15	botanical garden (The Jerusalem Botanical Gardens, Jerusalem, Israel)	mature	mallee	angles measured at whole tree level using leveled digital photo method; leaf angles reported as differences from a horizontal surface (i.e. flat horizontal leaf = 0 degrees, vertically oriented leaf = 90 degrees).	Pisek, J., Adamson, K. (2020). A dataset of leaf inclination angles for 71 different Eucalyptus species. Data in Brief.	33.4763
47	Eucalyptus albopurpurea	31.767	35.2	718	02/27/15	botanical garden (The Jerusalem Botanical Gardens, Jerusalem, Israel)	mature	mallee	angles measured at whole tree level using leveled digital photo method; leaf angles reported as differences from a horizontal surface (i.e. flat horizontal leaf = 0 degrees, vertically oriented leaf = 90 degrees).	Pisek, J., Adamson, K. (2020). A dataset of leaf inclination angles for 71 different Eucalyptus species. Data in Brief.	17.5009
48	Eucalyptus albopurpurea	31.767	35.2	718	02/27/15	botanical garden (The Jerusalem Botanical Gardens, Jerusalem, Israel)	mature	mallee	angles measured at whole tree level using leveled digital photo method; leaf angles reported as differences from a horizontal surface (i.e. flat horizontal leaf = 0 degrees, vertically oriented leaf = 90 degrees).	Pisek, J., Adamson, K. (2020). A dataset of leaf inclination angles for 71 different Eucalyptus species. Data in Brief.	59.2811
49	Eucalyptus albopurpurea	31.767	35.2	718	02/27/15	botanical garden (The Jerusalem Botanical Gardens, Jerusalem, Israel)	mature	mallee	angles measured at whole tree level using leveled digital photo method; leaf angles reported as differences from a horizontal surface (i.e. flat horizontal leaf = 0 degrees, vertically oriented leaf = 90 degrees).	Pisek, J., Adamson, K. (2020). A dataset of leaf inclination angles for 71 different Eucalyptus species. Data in Brief.	61.1573
50	Eucalyptus albopurpurea	31.767	35.2	718	02/27/15	botanical garden (The Jerusalem Botanical Gardens, Jerusalem, Israel)	mature	mallee	angles measured at whole tree level using leveled digital photo method; leaf angles reported as differences from a horizontal surface (i.e. flat horizontal leaf = 0 degrees, vertically oriented leaf = 90 degrees).	Pisek, J., Adamson, K. (2020). A dataset of leaf inclination angles for 71 different Eucalyptus species. Data in Brief.	57.5789
51	Eucalyptus albopurpurea	31.767	35.2	718	02/27/15	botanical garden (The Jerusalem Botanical Gardens, Jerusalem, Israel)	mature	mallee	angles measured at whole tree level using leveled digital photo method; leaf angles reported as differences from a horizontal surface (i.e. flat horizontal leaf = 0 degrees, vertically oriented leaf = 90 degrees).	Pisek, J., Adamson, K. (2020). A dataset of leaf inclination angles for 71 different Eucalyptus species. Data in Brief.	79.3151
52	Eucalyptus albopurpurea	31.767	35.2	718	02/27/15	botanical garden (The Jerusalem Botanical Gardens, Jerusalem, Israel)	mature	mallee	angles measured at whole tree level using leveled digital photo method; leaf angles reported as differences from a horizontal surface (i.e. flat horizontal leaf = 0 degrees, vertically oriented leaf = 90 degrees).	Pisek, J., Adamson, K. (2020). A dataset of leaf inclination angles for 71 different Eucalyptus species. Data in Brief.	50.3096
53	Eucalyptus albopurpurea	31.767	35.2	718	02/27/15	botanical garden (The Jerusalem Botanical Gardens, Jerusalem, Israel)	mature	mallee	angles measured at whole tree level using leveled digital photo method; leaf angles reported as differences from a horizontal surface (i.e. flat horizontal leaf = 0 degrees, vertically oriented leaf = 90 degrees).	Pisek, J., Adamson, K. (2020). A dataset of leaf inclination angles for 71 different Eucalyptus species. Data in Brief.	84.4515
54	Eucalyptus albopurpurea	31.767	35.2	718	02/27/15	botanical garden (The Jerusalem Botanical Gardens, Jerusalem, Israel)	mature	mallee	angles measured at whole tree level using leveled digital photo method; leaf angles reported as differences from a horizontal surface (i.e. flat horizontal leaf = 0 degrees, vertically oriented leaf = 90 degrees).	Pisek, J., Adamson, K. (2020). A dataset of leaf inclination angles for 71 different Eucalyptus species. Data in Brief.	70.3743
55	Eucalyptus albopurpurea	31.767	35.2	718	02/27/15	botanical garden (The Jerusalem Botanical Gardens, Jerusalem, Israel)	mature	mallee	angles measured at whole tree level using leveled digital photo method; leaf angles reported as differences from a horizontal surface (i.e. flat horizontal leaf = 0 degrees, vertically oriented leaf = 90 degrees).	Pisek, J., Adamson, K. (2020). A dataset of leaf inclination angles for 71 different Eucalyptus species. Data in Brief.	31.6513
56	Eucalyptus albopurpurea	31.767	35.2	718	02/27/15	botanical garden (The Jerusalem Botanical Gardens, Jerusalem, Israel)	mature	mallee	angles measured at whole tree level using leveled digital photo method; leaf angles reported as differences from a horizontal surface (i.e. flat horizontal leaf = 0 degrees, vertically oriented leaf = 90 degrees).	Pisek, J., Adamson, K. (2020). A dataset of leaf inclination angles for 71 different Eucalyptus species. Data in Brief.	78.9063
57	Eucalyptus albopurpurea	31.767	35.2	718	02/27/15	botanical garden (The Jerusalem Botanical Gardens, Jerusalem, Israel)	mature	mallee	angles measured at whole tree level using leveled digital photo method; leaf angles reported as differences from a horizontal surface (i.e. flat horizontal leaf = 0 degrees, vertically oriented leaf = 90 degrees).	Pisek, J., Adamson, K. (2020). A dataset of leaf inclination angles for 71 different Eucalyptus species. Data in Brief.	60.1909
58	Eucalyptus albopurpurea	31.767	35.2	718	02/27/15	botanical garden (The Jerusalem Botanical Gardens, Jerusalem, Israel)	mature	mallee	angles measured at whole tree level using leveled digital photo method; leaf angles reported as differences from a horizontal surface (i.e. flat horizontal leaf = 0 degrees, vertically oriented leaf = 90 degrees).	Pisek, J., Adamson, K. (2020). A dataset of leaf inclination angles for 71 different Eucalyptus species. Data in Brief.	9.4623
59	Eucalyptus albopurpurea	31.767	35.2	718	02/27/15	botanical garden (The Jerusalem Botanical Gardens, Jerusalem, Israel)	mature	mallee	angles measured at whole tree level using leveled digital photo method; leaf angles reported as differences from a horizontal surface (i.e. flat horizontal leaf = 0 degrees, vertically oriented leaf = 90 degrees).	Pisek, J., Adamson, K. (2020). A dataset of leaf inclination angles for 71 different Eucalyptus species. Data in Brief.	31.5618
60	Eucalyptus albopurpurea	31.767	35.2	718	02/27/15	botanical garden (The Jerusalem Botanical Gardens, Jerusalem, Israel)	mature	mallee	angles measured at whole tree level using leveled digital photo method; leaf angles reported as differences from a horizontal surface (i.e. flat horizontal leaf = 0 degrees, vertically oriented leaf = 90 degrees).	Pisek, J., Adamson, K. (2020). A dataset of leaf inclination angles for 71 different Eucalyptus species. Data in Brief.	17.9691
61	Eucalyptus albopurpurea	31.767	35.2	718	02/27/15	botanical garden (The Jerusalem Botanical Gardens, Jerusalem, Israel)	mature	mallee	angles measured at whole tree level using leveled digital photo method; leaf angles reported as differences from a horizontal surface (i.e. flat horizontal leaf = 0 degrees, vertically oriented leaf = 90 degrees).	Pisek, J., Adamson, K. (2020). A dataset of leaf inclination angles for 71 different Eucalyptus species. Data in Brief.	47.3373
62	Eucalyptus albopurpurea	31.767	35.2	718	02/27/15	botanical garden (The Jerusalem Botanical Gardens, Jerusalem, Israel)	mature	mallee	angles measured at whole tree level using leveled digital photo method; leaf angles reported as differences from a horizontal surface (i.e. flat horizontal leaf = 0 degrees, vertically oriented leaf = 90 degrees).	Pisek, J., Adamson, K. (2020). A dataset of leaf inclination angles for 71 different Eucalyptus species. Data in Brief.	63.693
63	Eucalyptus albopurpurea	31.767	35.2	718	02/27/15	botanical garden (The Jerusalem Botanical Gardens, Jerusalem, Israel)	mature	mallee	angles measured at whole tree level using leveled digital photo method; leaf angles reported as differences from a horizontal surface (i.e. flat horizontal leaf = 0 degrees, vertically oriented leaf = 90 degrees).	Pisek, J., Adamson, K. (2020). A dataset of leaf inclination angles for 71 different Eucalyptus species. Data in Brief.	40.7946
64	Eucalyptus albopurpurea	31.767	35.2	718	02/27/15	botanical garden (The Jerusalem Botanical Gardens, Jerusalem, Israel)	mature	mallee	angles measured at whole tree level using leveled digital photo method; leaf angles reported as differences from a horizontal surface (i.e. flat horizontal leaf = 0 degrees, vertically oriented leaf = 90 degrees).	Pisek, J., Adamson, K. (2020). A dataset of leaf inclination angles for 71 different Eucalyptus species. Data in Brief.	25.7505
65	Eucalyptus albopurpurea	31.767	35.2	718	02/27/15	botanical garden (The Jerusalem Botanical Gardens, Jerusalem, Israel)	mature	mallee	angles measured at whole tree level using leveled digital photo method; leaf angles reported as differences from a horizontal surface (i.e. flat horizontal leaf = 0 degrees, vertically oriented leaf = 90 degrees).	Pisek, J., Adamson, K. (2020). A dataset of leaf inclination angles for 71 different Eucalyptus species. Data in Brief.	38.4679
66	Eucalyptus albopurpurea	31.767	35.2	718	02/27/15	botanical garden (The Jerusalem Botanical Gardens, Jerusalem, Israel)	mature	mallee	angles measured at whole tree level using leveled digital photo method; leaf angles reported as differences from a horizontal surface (i.e. flat horizontal leaf = 0 degrees, vertically oriented leaf = 90 degrees).	Pisek, J., Adamson, K. (2020). A dataset of leaf inclination angles for 71 different Eucalyptus species. Data in Brief.	42.0318
67	Eucalyptus albopurpurea	31.767	35.2	718	02/27/15	botanical garden (The Jerusalem Botanical Gardens, Jerusalem, Israel)	mature	mallee	angles measured at whole tree level using leveled digital photo method; leaf angles reported as differences from a horizontal surface (i.e. flat horizontal leaf = 0 degrees, vertically oriented leaf = 90 degrees).	Pisek, J., Adamson, K. (2020). A dataset of leaf inclination angles for 71 different Eucalyptus species. Data in Brief.	82.3853
68	Eucalyptus albopurpurea	31.767	35.2	718	02/27/15	botanical garden (The Jerusalem Botanical Gardens, Jerusalem, Israel)	mature	mallee	angles measured at whole tree level using leveled digital photo method; leaf angles reported as differences from a horizontal surface (i.e. flat horizontal leaf = 0 degrees, vertically oriented leaf = 90 degrees).	Pisek, J., Adamson, K. (2020). A dataset of leaf inclination angles for 71 different Eucalyptus species. Data in Brief.	59.0362
69	Eucalyptus albopurpurea	31.767	35.2	718	02/27/15	botanical garden (The Jerusalem Botanical Gardens, Jerusalem, Israel)	mature	mallee	angles measured at whole tree level using leveled digital photo method; leaf angles reported as differences from a horizontal surface (i.e. flat horizontal leaf = 0 degrees, vertically oriented leaf = 90 degrees).	Pisek, J., Adamson, K. (2020). A dataset of leaf inclination angles for 71 different Eucalyptus species. Data in Brief.	63.8609
70	Eucalyptus albopurpurea	31.767	35.2	718	02/27/15	botanical garden (The Jerusalem Botanical Gardens, Jerusalem, Israel)	mature	mallee	angles measured at whole tree level using leveled digital photo method; leaf angles reported as differences from a horizontal surface (i.e. flat horizontal leaf = 0 degrees, vertically oriented leaf = 90 degrees).	Pisek, J., Adamson, K. (2020). A dataset of leaf inclination angles for 71 different Eucalyptus species. Data in Brief.	79.6952
71	Eucalyptus albopurpurea	31.767	35.2	718	02/27/15	botanical garden (The Jerusalem Botanical Gardens, Jerusalem, Israel)	mature	mallee	angles measured at whole tree level using leveled digital photo method; leaf angles reported as differences from a horizontal surface (i.e. flat horizontal leaf = 0 degrees, vertically oriented leaf = 90 degrees).	Pisek, J., Adamson, K. (2020). A dataset of leaf inclination angles for 71 different Eucalyptus species. Data in Brief.	82.9716
72	Eucalyptus albopurpurea	31.767	35.2	718	02/27/15	botanical garden (The Jerusalem Botanical Gardens, Jerusalem, Israel)	mature	mallee	angles measured at whole tree level using leveled digital photo method; leaf angles reported as differences from a horizontal surface (i.e. flat horizontal leaf = 0 degrees, vertically oriented leaf = 90 degrees).	Pisek, J., Adamson, K. (2020). A dataset of leaf inclination angles for 71 different Eucalyptus species. Data in Brief.	82.7468
73	Eucalyptus albopurpurea	31.767	35.2	718	02/27/15	botanical garden (The Jerusalem Botanical Gardens, Jerusalem, Israel)	mature	mallee	angles measured at whole tree level using leveled digital photo method; leaf angles reported as differences from a horizontal surface (i.e. flat horizontal leaf = 0 degrees, vertically oriented leaf = 90 degrees).	Pisek, J., Adamson, K. (2020). A dataset of leaf inclination angles for 71 different Eucalyptus species. Data in Brief.	68.8539
74	Eucalyptus albopurpurea	31.767	35.2	718	02/27/15	botanical garden (The Jerusalem Botanical Gardens, Jerusalem, Israel)	mature	mallee	angles measured at whole tree level using leveled digital photo method; leaf angles reported as differences from a horizontal surface (i.e. flat horizontal leaf = 0 degrees, vertically oriented leaf = 90 degrees).	Pisek, J., Adamson, K. (2020). A dataset of leaf inclination angles for 71 different Eucalyptus species. Data in Brief.	61.6992
75	Eucalyptus albopurpurea	31.767	35.2	718	02/27/15	botanical garden (The Jerusalem Botanical Gardens, Jerusalem, Israel)	mature	mallee	angles measured at whole tree level using leveled digital photo method; leaf angles reported as differences from a horizontal surface (i.e. flat horizontal leaf = 0 degrees, vertically oriented leaf = 90 degrees).	Pisek, J., Adamson, K. (2020). A dataset of leaf inclination angles for 71 different Eucalyptus species. Data in Brief.	72.0875
76	Eucalyptus albopurpurea	31.767	35.2	718	02/27/15	botanical garden (The Jerusalem Botanical Gardens, Jerusalem, Israel)	mature	mallee	angles measured at whole tree level using leveled digital photo method; leaf angles reported as differences from a horizontal surface (i.e. flat horizontal leaf = 0 degrees, vertically oriented leaf = 90 degrees).	Pisek, J., Adamson, K. (2020). A dataset of leaf inclination angles for 71 different Eucalyptus species. Data in Brief.	77.125
77	Eucalyptus albopurpurea	31.767	35.2	718	02/27/15	botanical garden (The Jerusalem Botanical Gardens, Jerusalem, Israel)	mature	mallee	angles measured at whole tree level using leveled digital photo method; leaf angles reported as differences from a horizontal surface (i.e. flat horizontal leaf = 0 degrees, vertically oriented leaf = 90 degrees).	Pisek, J., Adamson, K. (2020). A dataset of leaf inclination angles for 71 different Eucalyptus species. Data in Brief.	69.0755
78	Eucalyptus albopurpurea	31.767	35.2	718	02/27/15	botanical garden (The Jerusalem Botanical Gardens, Jerusalem, Israel)	mature	mallee	angles measured at whole tree level using leveled digital photo method; leaf angles reported as differences from a horizontal surface (i.e. flat horizontal leaf = 0 degrees, vertically oriented leaf = 90 degrees).	Pisek, J., Adamson, K. (2020). A dataset of leaf inclination angles for 71 different Eucalyptus species. Data in Brief.	75.7097
79	Eucalyptus albopurpurea	31.767	35.2	718	02/27/15	botanical garden (The Jerusalem Botanical Gardens, Jerusalem, Israel)	mature	mallee	angles measured at whole tree level using leveled digital photo method; leaf angles reported as differences from a horizontal surface (i.e. flat horizontal leaf = 0 degrees, vertically oriented leaf = 90 degrees).	Pisek, J., Adamson, K. (2020). A dataset of leaf inclination angles for 71 different Eucalyptus species. Data in Brief.	34.9547
80	Eucalyptus albopurpurea	31.767	35.2	718	02/27/15	botanical garden (The Jerusalem Botanical Gardens, Jerusalem, Israel)	mature	mallee	angles measured at whole tree level using leveled digital photo method; leaf angles reported as differences from a horizontal surface (i.e. flat horizontal leaf = 0 degrees, vertically oriented leaf = 90 degrees).	Pisek, J., Adamson, K. (2020). A dataset of leaf inclination angles for 71 different Eucalyptus species. Data in Brief.	75.5432
81	Eucalyptus albopurpurea	31.767	35.2	718	02/27/15	botanical garden (The Jerusalem Botanical Gardens, Jerusalem, Israel)	mature	mallee	angles measured at whole tree level using leveled digital photo method; leaf angles reported as differences from a horizontal surface (i.e. flat horizontal leaf = 0 degrees, vertically oriented leaf = 90 degrees).	Pisek, J., Adamson, K. (2020). A dataset of leaf inclination angles for 71 different Eucalyptus species. Data in Brief.	79.9457
82	Eucalyptus albopurpurea	31.767	35.2	718	02/27/15	botanical garden (The Jerusalem Botanical Gardens, Jerusalem, Israel)	mature	mallee	angles measured at whole tree level using leveled digital photo method; leaf angles reported as differences from a horizontal surface (i.e. flat horizontal leaf = 0 degrees, vertically oriented leaf = 90 degrees).	Pisek, J., Adamson, K. (2020). A dataset of leaf inclination angles for 71 different Eucalyptus species. Data in Brief.	68.5286
83	Eucalyptus albopurpurea	31.767	35.2	718	02/27/15	botanical garden (The Jerusalem Botanical Gardens, Jerusalem, Israel)	mature	mallee	angles measured at whole tree level using leveled digital photo method; leaf angles reported as differences from a horizontal surface (i.e. flat horizontal leaf = 0 degrees, vertically oriented leaf = 90 degrees).	Pisek, J., Adamson, K. (2020). A dataset of leaf inclination angles for 71 different Eucalyptus species. Data in Brief.	53.2228
84	Eucalyptus albopurpurea	31.767	35.2	718	02/27/15	botanical garden (The Jerusalem Botanical Gardens, Jerusalem, Israel)	mature	mallee	angles measured at whole tree level using leveled digital photo method; leaf angles reported as differences from a horizontal surface (i.e. flat horizontal leaf = 0 degrees, vertically oriented leaf = 90 degrees).	Pisek, J., Adamson, K. (2020). A dataset of leaf inclination angles for 71 different Eucalyptus species. Data in Brief.	85.1434
85	Eucalyptus amplifolia	-35.276	149.108	624	02/22/19	botanical garden	mature	tree	angles measured at whole tree level using leveled digital photo method; leaf angles reported as differences from a horizontal surface (i.e. flat horizontal leaf = 0 degrees, vertically oriented leaf = 90 degrees).	Pisek, J., Adamson, K. (2020). A dataset of leaf inclination angles for 71 different Eucalyptus species. Data in Brief.	72.3267
86	Eucalyptus amplifolia	-35.276	149.108	624	02/22/19	botanical garden	mature	tree	angles measured at whole tree level using leveled digital photo method; leaf angles reported as differences from a horizontal surface (i.e. flat horizontal leaf = 0 degrees, vertically oriented leaf = 90 degrees).	Pisek, J., Adamson, K. (2020). A dataset of leaf inclination angles for 71 different Eucalyptus species. Data in Brief.	72.372
87	Eucalyptus amplifolia	-35.276	149.108	624	02/22/19	botanical garden	mature	tree	angles measured at whole tree level using leveled digital photo method; leaf angles reported as differences from a horizontal surface (i.e. flat horizontal leaf = 0 degrees, vertically oriented leaf = 90 degrees).	Pisek, J., Adamson, K. (2020). A dataset of leaf inclination angles for 71 different Eucalyptus species. Data in Brief.	86.9552
88	Eucalyptus amplifolia	-35.276	149.108	624	02/22/19	botanical garden	mature	tree	angles measured at whole tree level using leveled digital photo method; leaf angles reported as differences from a horizontal surface (i.e. flat horizontal leaf = 0 degrees, vertically oriented leaf = 90 degrees).	Pisek, J., Adamson, K. (2020). A dataset of leaf inclination angles for 71 different Eucalyptus species. Data in Brief.	88.5121
89	Eucalyptus amplifolia	-35.276	149.108	624	02/22/19	botanical garden	mature	tree	angles measured at whole tree level using leveled digital photo method; leaf angles reported as differences from a horizontal surface (i.e. flat horizontal leaf = 0 degrees, vertically oriented leaf = 90 degrees).	Pisek, J., Adamson, K. (2020). A dataset of leaf inclination angles for 71 different Eucalyptus species. Data in Brief.	84.0939
90	Eucalyptus amplifolia	-35.276	149.108	624	02/22/19	botanical garden	mature	tree	angles measured at whole tree level using leveled digital photo method; leaf angles reported as differences from a horizontal surface (i.e. flat horizontal leaf = 0 degrees, vertically oriented leaf = 90 degrees).	Pisek, J., Adamson, K. (2020). A dataset of leaf inclination angles for 71 different Eucalyptus species. Data in Brief.	83.0189
91	Eucalyptus amplifolia	-35.276	149.108	624	02/22/19	botanical garden	mature	tree	angles measured at whole tree level using leveled digital photo method; leaf angles reported as differences from a horizontal surface (i.e. flat horizontal leaf = 0 degrees, vertically oriented leaf = 90 degrees).	Pisek, J., Adamson, K. (2020). A dataset of leaf inclination angles for 71 different Eucalyptus species. Data in Brief.	89.3969
92	Eucalyptus amplifolia	-35.276	149.108	624	02/22/19	botanical garden	mature	tree	angles measured at whole tree level using leveled digital photo method; leaf angles reported as differences from a horizontal surface (i.e. flat horizontal leaf = 0 degrees, vertically oriented leaf = 90 degrees).	Pisek, J., Adamson, K. (2020). A dataset of leaf inclination angles for 71 different Eucalyptus species. Data in Brief.	78.5975
93	Eucalyptus amplifolia	-35.276	149.108	624	02/22/19	botanical garden	mature	tree	angles measured at whole tree level using leveled digital photo method; leaf angles reported as differences from a horizontal surface (i.e. flat horizontal leaf = 0 degrees, vertically oriented leaf = 90 degrees).	Pisek, J., Adamson, K. (2020). A dataset of leaf inclination angles for 71 different Eucalyptus species. Data in Brief.	77.9885
94	Eucalyptus amplifolia	-35.276	149.108	624	02/22/19	botanical garden	mature	tree	angles measured at whole tree level using leveled digital photo method; leaf angles reported as differences from a horizontal surface (i.e. flat horizontal leaf = 0 degrees, vertically oriented leaf = 90 degrees).	Pisek, J., Adamson, K. (2020). A dataset of leaf inclination angles for 71 different Eucalyptus species. Data in Brief.	76.4875
95	Eucalyptus amplifolia	-35.276	149.108	624	02/22/19	botanical garden	mature	tree	angles measured at whole tree level using leveled digital photo method; leaf angles reported as differences from a horizontal surface (i.e. flat horizontal leaf = 0 degrees, vertically oriented leaf = 90 degrees).	Pisek, J., Adamson, K. (2020). A dataset of leaf inclination angles for 71 different Eucalyptus species. Data in Brief.	73.5707
96	Eucalyptus amplifolia	-35.276	149.108	624	02/22/19	botanical garden	mature	tree	angles measured at whole tree level using leveled digital photo method; leaf angles reported as differences from a horizontal surface (i.e. flat horizontal leaf = 0 degrees, vertically oriented leaf = 90 degrees).	Pisek, J., Adamson, K. (2020). A dataset of leaf inclination angles for 71 different Eucalyptus species. Data in Brief.	71.7749
97	Eucalyptus amplifolia	-35.276	149.108	624	02/22/19	botanical garden	mature	tree	angles measured at whole tree level using leveled digital photo method; leaf angles reported as differences from a horizontal surface (i.e. flat horizontal leaf = 0 degrees, vertically oriented leaf = 90 degrees).	Pisek, J., Adamson, K. (2020). A dataset of leaf inclination angles for 71 different Eucalyptus species. Data in Brief.	71.9522
98	Eucalyptus amplifolia	-35.276	149.108	624	02/22/19	botanical garden	mature	tree	angles measured at whole tree level using leveled digital photo method; leaf angles reported as differences from a horizontal surface (i.e. flat horizontal leaf = 0 degrees, vertically oriented leaf = 90 degrees).	Pisek, J., Adamson, K. (2020). A dataset of leaf inclination angles for 71 different Eucalyptus species. Data in Brief.	67.3287
99	Eucalyptus amplifolia	-35.276	149.108	624	02/22/19	botanical garden	mature	tree	angles measured at whole tree level using leveled digital photo method; leaf angles reported as differences from a horizontal surface (i.e. flat horizontal leaf = 0 degrees, vertically oriented leaf = 90 degrees).	Pisek, J., Adamson, K. (2020). A dataset of leaf inclination angles for 71 different Eucalyptus species. Data in Brief.	69.2459
100	Eucalyptus amplifolia	-35.276	149.108	624	02/22/19	botanical garden	mature	tree	angles measured at whole tree level using leveled digital photo method; leaf angles reported as differences from a horizontal surface (i.e. flat horizontal leaf = 0 degrees, vertically oriented leaf = 90 degrees).	Pisek, J., Adamson, K. (2020). A dataset of leaf inclination angles for 71 different Eucalyptus species. Data in Brief.	73.1625
101	Eucalyptus amplifolia	-35.276	149.108	624	02/22/19	botanical garden	mature	tree	angles measured at whole tree level using leveled digital photo method; leaf angles reported as differences from a horizontal surface (i.e. flat horizontal leaf = 0 degrees, vertically oriented leaf = 90 degrees).	Pisek, J., Adamson, K. (2020). A dataset of leaf inclination angles for 71 different Eucalyptus species. Data in Brief.	69.5901
102	Eucalyptus amplifolia	-35.276	149.108	624	02/22/19	botanical garden	mature	tree	angles measured at whole tree level using leveled digital photo method; leaf angles reported as differences from a horizontal surface (i.e. flat horizontal leaf = 0 degrees, vertically oriented leaf = 90 degrees).	Pisek, J., Adamson, K. (2020). A dataset of leaf inclination angles for 71 different Eucalyptus species. Data in Brief.	52.1935
103	Eucalyptus amplifolia	-35.276	149.108	624	02/22/19	botanical garden	mature	tree	angles measured at whole tree level using leveled digital photo method; leaf angles reported as differences from a horizontal surface (i.e. flat horizontal leaf = 0 degrees, vertically oriented leaf = 90 degrees).	Pisek, J., Adamson, K. (2020). A dataset of leaf inclination angles for 71 different Eucalyptus species. Data in Brief.	85.7946
104	Eucalyptus amplifolia	-35.276	149.108	624	02/22/19	botanical garden	mature	tree	angles measured at whole tree level using leveled digital photo method; leaf angles reported as differences from a horizontal surface (i.e. flat horizontal leaf = 0 degrees, vertically oriented leaf = 90 degrees).	Pisek, J., Adamson, K. (2020). A dataset of leaf inclination angles for 71 different Eucalyptus species. Data in Brief.	3.4893
105	Eucalyptus amplifolia	-35.276	149.108	624	02/22/19	botanical garden	mature	tree	angles measured at whole tree level using leveled digital photo method; leaf angles reported as differences from a horizontal surface (i.e. flat horizontal leaf = 0 degrees, vertically oriented leaf = 90 degrees).	Pisek, J., Adamson, K. (2020). A dataset of leaf inclination angles for 71 different Eucalyptus species. Data in Brief.	64.7672
106	Eucalyptus amplifolia	-35.276	149.108	624	02/22/19	botanical garden	mature	tree	angles measured at whole tree level using leveled digital photo method; leaf angles reported as differences from a horizontal surface (i.e. flat horizontal leaf = 0 degrees, vertically oriented leaf = 90 degrees).	Pisek, J., Adamson, K. (2020). A dataset of leaf inclination angles for 71 different Eucalyptus species. Data in Brief.	80.2176
107	Eucalyptus amplifolia	-35.276	149.108	624	02/22/19	botanical garden	mature	tree	angles measured at whole tree level using leveled digital photo method; leaf angles reported as differences from a horizontal surface (i.e. flat horizontal leaf = 0 degrees, vertically oriented leaf = 90 degrees).	Pisek, J., Adamson, K. (2020). A dataset of leaf inclination angles for 71 different Eucalyptus species. Data in Brief.	85.5028
108	Eucalyptus amplifolia	-35.276	149.108	624	02/22/19	botanical garden	mature	tree	angles measured at whole tree level using leveled digital photo method; leaf angles reported as differences from a horizontal surface (i.e. flat horizontal leaf = 0 degrees, vertically oriented leaf = 90 degrees).	Pisek, J., Adamson, K. (2020). A dataset of leaf inclination angles for 71 different Eucalyptus species. Data in Brief.	73.8355
109	Eucalyptus amplifolia	-35.276	149.108	624	02/22/19	botanical garden	mature	tree	angles measured at whole tree level using leveled digital photo method; leaf angles reported as differences from a horizontal surface (i.e. flat horizontal leaf = 0 degrees, vertically oriented leaf = 90 degrees).	Pisek, J., Adamson, K. (2020). A dataset of leaf inclination angles for 71 different Eucalyptus species. Data in Brief.	79.8457
110	Eucalyptus amplifolia	-35.276	149.108	624	02/22/19	botanical garden	mature	tree	angles measured at whole tree level using leveled digital photo method; leaf angles reported as differences from a horizontal surface (i.e. flat horizontal leaf = 0 degrees, vertically oriented leaf = 90 degrees).	Pisek, J., Adamson, K. (2020). A dataset of leaf inclination angles for 71 different Eucalyptus species. Data in Brief.	80.9807
111	Eucalyptus amplifolia	-35.276	149.108	624	02/22/19	botanical garden	mature	tree	angles measured at whole tree level using leveled digital photo method; leaf angles reported as differences from a horizontal surface (i.e. flat horizontal leaf = 0 degrees, vertically oriented leaf = 90 degrees).	Pisek, J., Adamson, K. (2020). A dataset of leaf inclination angles for 71 different Eucalyptus species. Data in Brief.	79.4265
112	Eucalyptus amplifolia	-35.276	149.108	624	02/22/19	botanical garden	mature	tree	angles measured at whole tree level using leveled digital photo method; leaf angles reported as differences from a horizontal surface (i.e. flat horizontal leaf = 0 degrees, vertically oriented leaf = 90 degrees).	Pisek, J., Adamson, K. (2020). A dataset of leaf inclination angles for 71 different Eucalyptus species. Data in Brief.	77.0535
113	Eucalyptus amplifolia	-35.276	149.108	624	02/22/19	botanical garden	mature	tree	angles measured at whole tree level using leveled digital photo method; leaf angles reported as differences from a horizontal surface (i.e. flat horizontal leaf = 0 degrees, vertically oriented leaf = 90 degrees).	Pisek, J., Adamson, K. (2020). A dataset of leaf inclination angles for 71 different Eucalyptus species. Data in Brief.	72.4744
114	Eucalyptus amplifolia	-35.276	149.108	624	02/22/19	botanical garden	mature	tree	angles measured at whole tree level using leveled digital photo method; leaf angles reported as differences from a horizontal surface (i.e. flat horizontal leaf = 0 degrees, vertically oriented leaf = 90 degrees).	Pisek, J., Adamson, K. (2020). A dataset of leaf inclination angles for 71 different Eucalyptus species. Data in Brief.	87.4362
115	Eucalyptus amplifolia	-35.276	149.108	624	02/22/19	botanical garden	mature	tree	angles measured at whole tree level using leveled digital photo method; leaf angles reported as differences from a horizontal surface (i.e. flat horizontal leaf = 0 degrees, vertically oriented leaf = 90 degrees).	Pisek, J., Adamson, K. (2020). A dataset of leaf inclination angles for 71 different Eucalyptus species. Data in Brief.	84.5962
116	Eucalyptus amplifolia	-35.276	149.108	624	02/22/19	botanical garden	mature	tree	angles measured at whole tree level using leveled digital photo method; leaf angles reported as differences from a horizontal surface (i.e. flat horizontal leaf = 0 degrees, vertically oriented leaf = 90 degrees).	Pisek, J., Adamson, K. (2020). A dataset of leaf inclination angles for 71 different Eucalyptus species. Data in Brief.	77.8687
117	Eucalyptus amplifolia	-35.276	149.108	624	02/22/19	botanical garden	mature	tree	angles measured at whole tree level using leveled digital photo method; leaf angles reported as differences from a horizontal surface (i.e. flat horizontal leaf = 0 degrees, vertically oriented leaf = 90 degrees).	Pisek, J., Adamson, K. (2020). A dataset of leaf inclination angles for 71 different Eucalyptus species. Data in Brief.	85.4057
118	Eucalyptus amplifolia	-35.276	149.108	624	02/22/19	botanical garden	mature	tree	angles measured at whole tree level using leveled digital photo method; leaf angles reported as differences from a horizontal surface (i.e. flat horizontal leaf = 0 degrees, vertically oriented leaf = 90 degrees).	Pisek, J., Adamson, K. (2020). A dataset of leaf inclination angles for 71 different Eucalyptus species. Data in Brief.	57.8288
119	Eucalyptus amplifolia	-35.276	149.108	624	02/22/19	botanical garden	mature	tree	angles measured at whole tree level using leveled digital photo method; leaf angles reported as differences from a horizontal surface (i.e. flat horizontal leaf = 0 degrees, vertically oriented leaf = 90 degrees).	Pisek, J., Adamson, K. (2020). A dataset of leaf inclination angles for 71 different Eucalyptus species. Data in Brief.	88.6361
120	Eucalyptus amplifolia	-35.276	149.108	624	02/22/19	botanical garden	mature	tree	angles measured at whole tree level using leveled digital photo method; leaf angles reported as differences from a horizontal surface (i.e. flat horizontal leaf = 0 degrees, vertically oriented leaf = 90 degrees).	Pisek, J., Adamson, K. (2020). A dataset of leaf inclination angles for 71 different Eucalyptus species. Data in Brief.	88.8309
121	Eucalyptus amplifolia	-35.276	149.108	624	02/22/19	botanical garden	mature	tree	angles measured at whole tree level using leveled digital photo method; leaf angles reported as differences from a horizontal surface (i.e. flat horizontal leaf = 0 degrees, vertically oriented leaf = 90 degrees).	Pisek, J., Adamson, K. (2020). A dataset of leaf inclination angles for 71 different Eucalyptus species. Data in Brief.	87.7688
122	Eucalyptus amplifolia	-35.276	149.108	624	02/22/19	botanical garden	mature	tree	angles measured at whole tree level using leveled digital photo method; leaf angles reported as differences from a horizontal surface (i.e. flat horizontal leaf = 0 degrees, vertically oriented leaf = 90 degrees).	Pisek, J., Adamson, K. (2020). A dataset of leaf inclination angles for 71 different Eucalyptus species. Data in Brief.	79.6242
123	Eucalyptus amplifolia	-35.276	149.108	624	02/22/19	botanical garden	mature	tree	angles measured at whole tree level using leveled digital photo method; leaf angles reported as differences from a horizontal surface (i.e. flat horizontal leaf = 0 degrees, vertically oriented leaf = 90 degrees).	Pisek, J., Adamson, K. (2020). A dataset of leaf inclination angles for 71 different Eucalyptus species. Data in Brief.	83.2902
124	Eucalyptus amplifolia	-35.276	149.108	624	02/22/19	botanical garden	mature	tree	angles measured at whole tree level using leveled digital photo method; leaf angles reported as differences from a horizontal surface (i.e. flat horizontal leaf = 0 degrees, vertically oriented leaf = 90 degrees).	Pisek, J., Adamson, K. (2020). A dataset of leaf inclination angles for 71 different Eucalyptus species. Data in Brief.	90
125	Eucalyptus amplifolia	-35.276	149.108	624	02/22/19	botanical garden	mature	tree	angles measured at whole tree level using leveled digital photo method; leaf angles reported as differences from a horizontal surface (i.e. flat horizontal leaf = 0 degrees, vertically oriented leaf = 90 degrees).	Pisek, J., Adamson, K. (2020). A dataset of leaf inclination angles for 71 different Eucalyptus species. Data in Brief.	87.1376
126	Eucalyptus amplifolia	-35.276	149.108	624	02/22/19	botanical garden	mature	tree	angles measured at whole tree level using leveled digital photo method; leaf angles reported as differences from a horizontal surface (i.e. flat horizontal leaf = 0 degrees, vertically oriented leaf = 90 degrees).	Pisek, J., Adamson, K. (2020). A dataset of leaf inclination angles for 71 different Eucalyptus species. Data in Brief.	78.1579
127	Eucalyptus amplifolia	-35.276	149.108	624	02/22/19	botanical garden	mature	tree	angles measured at whole tree level using leveled digital photo method; leaf angles reported as differences from a horizontal surface (i.e. flat horizontal leaf = 0 degrees, vertically oriented leaf = 90 degrees).	Pisek, J., Adamson, K. (2020). A dataset of leaf inclination angles for 71 different Eucalyptus species. Data in Brief.	90
128	Eucalyptus amplifolia	-35.276	149.108	624	02/22/19	botanical garden	mature	tree	angles measured at whole tree level using leveled digital photo method; leaf angles reported as differences from a horizontal surface (i.e. flat horizontal leaf = 0 degrees, vertically oriented leaf = 90 degrees).	Pisek, J., Adamson, K. (2020). A dataset of leaf inclination angles for 71 different Eucalyptus species. Data in Brief.	87.8389
129	Eucalyptus amplifolia	-35.276	149.108	624	02/22/19	botanical garden	mature	tree	angles measured at whole tree level using leveled digital photo method; leaf angles reported as differences from a horizontal surface (i.e. flat horizontal leaf = 0 degrees, vertically oriented leaf = 90 degrees).	Pisek, J., Adamson, K. (2020). A dataset of leaf inclination angles for 71 different Eucalyptus species. Data in Brief.	74.7449
130	Eucalyptus amplifolia	-35.276	149.108	624	02/22/19	botanical garden	mature	tree	angles measured at whole tree level using leveled digital photo method; leaf angles reported as differences from a horizontal surface (i.e. flat horizontal leaf = 0 degrees, vertically oriented leaf = 90 degrees).	Pisek, J., Adamson, K. (2020). A dataset of leaf inclination angles for 71 different Eucalyptus species. Data in Brief.	81.8699
131	Eucalyptus amplifolia	-35.276	149.108	624	02/22/19	botanical garden	mature	tree	angles measured at whole tree level using leveled digital photo method; leaf angles reported as differences from a horizontal surface (i.e. flat horizontal leaf = 0 degrees, vertically oriented leaf = 90 degrees).	Pisek, J., Adamson, K. (2020). A dataset of leaf inclination angles for 71 different Eucalyptus species. Data in Brief.	77.8451
132	Eucalyptus amplifolia	-35.276	149.108	624	02/22/19	botanical garden	mature	tree	angles measured at whole tree level using leveled digital photo method; leaf angles reported as differences from a horizontal surface (i.e. flat horizontal leaf = 0 degrees, vertically oriented leaf = 90 degrees).	Pisek, J., Adamson, K. (2020). A dataset of leaf inclination angles for 71 different Eucalyptus species. Data in Brief.	81.545
133	Eucalyptus amplifolia	-35.276	149.108	624	02/22/19	botanical garden	mature	tree	angles measured at whole tree level using leveled digital photo method; leaf angles reported as differences from a horizontal surface (i.e. flat horizontal leaf = 0 degrees, vertically oriented leaf = 90 degrees).	Pisek, J., Adamson, K. (2020). A dataset of leaf inclination angles for 71 different Eucalyptus species. Data in Brief.	64.7672
134	Eucalyptus amplifolia	-35.276	149.108	624	02/22/19	botanical garden	mature	tree	angles measured at whole tree level using leveled digital photo method; leaf angles reported as differences from a horizontal surface (i.e. flat horizontal leaf = 0 degrees, vertically oriented leaf = 90 degrees).	Pisek, J., Adamson, K. (2020). A dataset of leaf inclination angles for 71 different Eucalyptus species. Data in Brief.	85.452
135	Eucalyptus amplifolia	-35.276	149.108	624	02/22/19	botanical garden	mature	tree	angles measured at whole tree level using leveled digital photo method; leaf angles reported as differences from a horizontal surface (i.e. flat horizontal leaf = 0 degrees, vertically oriented leaf = 90 degrees).	Pisek, J., Adamson, K. (2020). A dataset of leaf inclination angles for 71 different Eucalyptus species. Data in Brief.	89.2361
136	Eucalyptus amplifolia	-35.276	149.108	624	02/22/19	botanical garden	mature	tree	angles measured at whole tree level using leveled digital photo method; leaf angles reported as differences from a horizontal surface (i.e. flat horizontal leaf = 0 degrees, vertically oriented leaf = 90 degrees).	Pisek, J., Adamson, K. (2020). A dataset of leaf inclination angles for 71 different Eucalyptus species. Data in Brief.	64.0935
137	Eucalyptus amplifolia	-35.276	149.108	624	02/22/19	botanical garden	mature	tree	angles measured at whole tree level using leveled digital photo method; leaf angles reported as differences from a horizontal surface (i.e. flat horizontal leaf = 0 degrees, vertically oriented leaf = 90 degrees).	Pisek, J., Adamson, K. (2020). A dataset of leaf inclination angles for 71 different Eucalyptus species. Data in Brief.	67.0113
138	Eucalyptus amplifolia	-35.276	149.108	624	02/22/19	botanical garden	mature	tree	angles measured at whole tree level using leveled digital photo method; leaf angles reported as differences from a horizontal surface (i.e. flat horizontal leaf = 0 degrees, vertically oriented leaf = 90 degrees).	Pisek, J., Adamson, K. (2020). A dataset of leaf inclination angles for 71 different Eucalyptus species. Data in Brief.	86.3785
139	Eucalyptus amplifolia	-35.276	149.108	624	02/22/19	botanical garden	mature	tree	angles measured at whole tree level using leveled digital photo method; leaf angles reported as differences from a horizontal surface (i.e. flat horizontal leaf = 0 degrees, vertically oriented leaf = 90 degrees).	Pisek, J., Adamson, K. (2020). A dataset of leaf inclination angles for 71 different Eucalyptus species. Data in Brief.	66.9487
140	Eucalyptus amplifolia	-35.276	149.108	624	02/22/19	botanical garden	mature	tree	angles measured at whole tree level using leveled digital photo method; leaf angles reported as differences from a horizontal surface (i.e. flat horizontal leaf = 0 degrees, vertically oriented leaf = 90 degrees).	Pisek, J., Adamson, K. (2020). A dataset of leaf inclination angles for 71 different Eucalyptus species. Data in Brief.	86.257
141	Eucalyptus amplifolia	-35.276	149.108	624	02/22/19	botanical garden	mature	tree	angles measured at whole tree level using leveled digital photo method; leaf angles reported as differences from a horizontal surface (i.e. flat horizontal leaf = 0 degrees, vertically oriented leaf = 90 degrees).	Pisek, J., Adamson, K. (2020). A dataset of leaf inclination angles for 71 different Eucalyptus species. Data in Brief.	66.8014
142	Eucalyptus amplifolia	-35.276	149.108	624	02/22/19	botanical garden	mature	tree	angles measured at whole tree level using leveled digital photo method; leaf angles reported as differences from a horizontal surface (i.e. flat horizontal leaf = 0 degrees, vertically oriented leaf = 90 degrees).	Pisek, J., Adamson, K. (2020). A dataset of leaf inclination angles for 71 different Eucalyptus species. Data in Brief.	30.9638
143	Eucalyptus amplifolia	-35.276	149.108	624	02/22/19	botanical garden	mature	tree	angles measured at whole tree level using leveled digital photo method; leaf angles reported as differences from a horizontal surface (i.e. flat horizontal leaf = 0 degrees, vertically oriented leaf = 90 degrees).	Pisek, J., Adamson, K. (2020). A dataset of leaf inclination angles for 71 different Eucalyptus species. Data in Brief.	43.6678
144	Eucalyptus amplifolia	-35.276	149.108	624	02/22/19	botanical garden	mature	tree	angles measured at whole tree level using leveled digital photo method; leaf angles reported as differences from a horizontal surface (i.e. flat horizontal leaf = 0 degrees, vertically oriented leaf = 90 degrees).	Pisek, J., Adamson, K. (2020). A dataset of leaf inclination angles for 71 different Eucalyptus species. Data in Brief.	64.7369
145	Eucalyptus amplifolia	-35.276	149.108	624	02/22/19	botanical garden	mature	tree	angles measured at whole tree level using leveled digital photo method; leaf angles reported as differences from a horizontal surface (i.e. flat horizontal leaf = 0 degrees, vertically oriented leaf = 90 degrees).	Pisek, J., Adamson, K. (2020). A dataset of leaf inclination angles for 71 different Eucalyptus species. Data in Brief.	75.2564
146	Eucalyptus amplifolia	-35.276	149.108	624	02/22/19	botanical garden	mature	tree	angles measured at whole tree level using leveled digital photo method; leaf angles reported as differences from a horizontal surface (i.e. flat horizontal leaf = 0 degrees, vertically oriented leaf = 90 degrees).	Pisek, J., Adamson, K. (2020). A dataset of leaf inclination angles for 71 different Eucalyptus species. Data in Brief.	85.0063
147	Eucalyptus amplifolia	-35.276	149.108	624	02/22/19	botanical garden	mature	tree	angles measured at whole tree level using leveled digital photo method; leaf angles reported as differences from a horizontal surface (i.e. flat horizontal leaf = 0 degrees, vertically oriented leaf = 90 degrees).	Pisek, J., Adamson, K. (2020). A dataset of leaf inclination angles for 71 different Eucalyptus species. Data in Brief.	72.4287
148	Eucalyptus amplifolia	-35.276	149.108	624	02/22/19	botanical garden	mature	tree	angles measured at whole tree level using leveled digital photo method; leaf angles reported as differences from a horizontal surface (i.e. flat horizontal leaf = 0 degrees, vertically oriented leaf = 90 degrees).	Pisek, J., Adamson, K. (2020). A dataset of leaf inclination angles for 71 different Eucalyptus species. Data in Brief.	89.2927
149	Eucalyptus amplifolia	-35.276	149.108	624	02/22/19	botanical garden	mature	tree	angles measured at whole tree level using leveled digital photo method; leaf angles reported as differences from a horizontal surface (i.e. flat horizontal leaf = 0 degrees, vertically oriented leaf = 90 degrees).	Pisek, J., Adamson, K. (2020). A dataset of leaf inclination angles for 71 different Eucalyptus species. Data in Brief.	68.6631
150	Eucalyptus amplifolia	-35.276	149.108	624	02/22/19	botanical garden	mature	tree	angles measured at whole tree level using leveled digital photo method; leaf angles reported as differences from a horizontal surface (i.e. flat horizontal leaf = 0 degrees, vertically oriented leaf = 90 degrees).	Pisek, J., Adamson, K. (2020). A dataset of leaf inclination angles for 71 different Eucalyptus species. Data in Brief.	59.7887
151	Eucalyptus amplifolia	-35.276	149.108	624	02/22/19	botanical garden	mature	tree	angles measured at whole tree level using leveled digital photo method; leaf angles reported as differences from a horizontal surface (i.e. flat horizontal leaf = 0 degrees, vertically oriented leaf = 90 degrees).	Pisek, J., Adamson, K. (2020). A dataset of leaf inclination angles for 71 different Eucalyptus species. Data in Brief.	79.7652
152	Eucalyptus amplifolia	-35.276	149.108	624	02/22/19	botanical garden	mature	tree	angles measured at whole tree level using leveled digital photo method; leaf angles reported as differences from a horizontal surface (i.e. flat horizontal leaf = 0 degrees, vertically oriented leaf = 90 degrees).	Pisek, J., Adamson, K. (2020). A dataset of leaf inclination angles for 71 different Eucalyptus species. Data in Brief.	88.5679
153	Eucalyptus amplifolia	-35.276	149.108	624	02/22/19	botanical garden	mature	tree	angles measured at whole tree level using leveled digital photo method; leaf angles reported as differences from a horizontal surface (i.e. flat horizontal leaf = 0 degrees, vertically oriented leaf = 90 degrees).	Pisek, J., Adamson, K. (2020). A dataset of leaf inclination angles for 71 different Eucalyptus species. Data in Brief.	75.564
154	Eucalyptus amplifolia	-35.276	149.108	624	02/22/19	botanical garden	mature	tree	angles measured at whole tree level using leveled digital photo method; leaf angles reported as differences from a horizontal surface (i.e. flat horizontal leaf = 0 degrees, vertically oriented leaf = 90 degrees).	Pisek, J., Adamson, K. (2020). A dataset of leaf inclination angles for 71 different Eucalyptus species. Data in Brief.	85.3141
155	Eucalyptus amplifolia	-35.276	149.108	624	02/22/19	botanical garden	mature	tree	angles measured at whole tree level using leveled digital photo method; leaf angles reported as differences from a horizontal surface (i.e. flat horizontal leaf = 0 degrees, vertically oriented leaf = 90 degrees).	Pisek, J., Adamson, K. (2020). A dataset of leaf inclination angles for 71 different Eucalyptus species. Data in Brief.	87.8789
156	Eucalyptus amplifolia	-35.276	149.108	624	02/22/19	botanical garden	mature	tree	angles measured at whole tree level using leveled digital photo method; leaf angles reported as differences from a horizontal surface (i.e. flat horizontal leaf = 0 degrees, vertically oriented leaf = 90 degrees).	Pisek, J., Adamson, K. (2020). A dataset of leaf inclination angles for 71 different Eucalyptus species. Data in Brief.	86.0275
157	Eucalyptus amplifolia	-35.276	149.108	624	02/22/19	botanical garden	mature	tree	angles measured at whole tree level using leveled digital photo method; leaf angles reported as differences from a horizontal surface (i.e. flat horizontal leaf = 0 degrees, vertically oriented leaf = 90 degrees).	Pisek, J., Adamson, K. (2020). A dataset of leaf inclination angles for 71 different Eucalyptus species. Data in Brief.	81.9456
158	Eucalyptus amplifolia	-35.276	149.108	624	02/22/19	botanical garden	mature	tree	angles measured at whole tree level using leveled digital photo method; leaf angles reported as differences from a horizontal surface (i.e. flat horizontal leaf = 0 degrees, vertically oriented leaf = 90 degrees).	Pisek, J., Adamson, K. (2020). A dataset of leaf inclination angles for 71 different Eucalyptus species. Data in Brief.	80.4258
159	Eucalyptus amplifolia	-35.276	149.108	624	02/22/19	botanical garden	mature	tree	angles measured at whole tree level using leveled digital photo method; leaf angles reported as differences from a horizontal surface (i.e. flat horizontal leaf = 0 degrees, vertically oriented leaf = 90 degrees).	Pisek, J., Adamson, K. (2020). A dataset of leaf inclination angles for 71 different Eucalyptus species. Data in Brief.	76.6075
160	Eucalyptus amplifolia	-35.276	149.108	624	02/22/19	botanical garden	mature	tree	angles measured at whole tree level using leveled digital photo method; leaf angles reported as differences from a horizontal surface (i.e. flat horizontal leaf = 0 degrees, vertically oriented leaf = 90 degrees).	Pisek, J., Adamson, K. (2020). A dataset of leaf inclination angles for 71 different Eucalyptus species. Data in Brief.	83.7742
161	Eucalyptus amplifolia	-35.276	149.108	624	02/22/19	botanical garden	mature	tree	angles measured at whole tree level using leveled digital photo method; leaf angles reported as differences from a horizontal surface (i.e. flat horizontal leaf = 0 degrees, vertically oriented leaf = 90 degrees).	Pisek, J., Adamson, K. (2020). A dataset of leaf inclination angles for 71 different Eucalyptus species. Data in Brief.	75.6773
162	Eucalyptus amplifolia	-35.276	149.108	624	02/22/19	botanical garden	mature	tree	angles measured at whole tree level using leveled digital photo method; leaf angles reported as differences from a horizontal surface (i.e. flat horizontal leaf = 0 degrees, vertically oriented leaf = 90 degrees).	Pisek, J., Adamson, K. (2020). A dataset of leaf inclination angles for 71 different Eucalyptus species. Data in Brief.	80.8377
163	Eucalyptus amplifolia	-35.276	149.108	624	02/22/19	botanical garden	mature	tree	angles measured at whole tree level using leveled digital photo method; leaf angles reported as differences from a horizontal surface (i.e. flat horizontal leaf = 0 degrees, vertically oriented leaf = 90 degrees).	Pisek, J., Adamson, K. (2020). A dataset of leaf inclination angles for 71 different Eucalyptus species. Data in Brief.	85.1207
164	Eucalyptus amplifolia	-35.276	149.108	624	02/22/19	botanical garden	mature	tree	angles measured at whole tree level using leveled digital photo method; leaf angles reported as differences from a horizontal surface (i.e. flat horizontal leaf = 0 degrees, vertically oriented leaf = 90 degrees).	Pisek, J., Adamson, K. (2020). A dataset of leaf inclination angles for 71 different Eucalyptus species. Data in Brief.	75.5792
165	Eucalyptus amplifolia	-35.276	149.108	624	02/22/19	botanical garden	mature	tree	angles measured at whole tree level using leveled digital photo method; leaf angles reported as differences from a horizontal surface (i.e. flat horizontal leaf = 0 degrees, vertically oriented leaf = 90 degrees).	Pisek, J., Adamson, K. (2020). A dataset of leaf inclination angles for 71 different Eucalyptus species. Data in Brief.	86.4677
166	Eucalyptus amplifolia	-35.276	149.108	624	02/22/19	botanical garden	mature	tree	angles measured at whole tree level using leveled digital photo method; leaf angles reported as differences from a horizontal surface (i.e. flat horizontal leaf = 0 degrees, vertically oriented leaf = 90 degrees).	Pisek, J., Adamson, K. (2020). A dataset of leaf inclination angles for 71 different Eucalyptus species. Data in Brief.	73.3008
167	Eucalyptus amplifolia	-35.276	149.108	624	02/22/19	botanical garden	mature	tree	angles measured at whole tree level using leveled digital photo method; leaf angles reported as differences from a horizontal surface (i.e. flat horizontal leaf = 0 degrees, vertically oriented leaf = 90 degrees).	Pisek, J., Adamson, K. (2020). A dataset of leaf inclination angles for 71 different Eucalyptus species. Data in Brief.	79.6337
168	Eucalyptus archeri	51.479	-0.296	25	10/19/17	botanical garden	mature	mallee	angles measured at whole tree level using leveled digital photo method; leaf angles reported as differences from a horizontal surface (i.e. flat horizontal leaf = 0 degrees, vertically oriented leaf = 90 degrees).	Pisek, J., Adamson, K. (2020). A dataset of leaf inclination angles for 71 different Eucalyptus species. Data in Brief.	40.486
169	Eucalyptus archeri	51.479	-0.296	25	10/19/17	botanical garden	mature	mallee	angles measured at whole tree level using leveled digital photo method; leaf angles reported as differences from a horizontal surface (i.e. flat horizontal leaf = 0 degrees, vertically oriented leaf = 90 degrees).	Pisek, J., Adamson, K. (2020). A dataset of leaf inclination angles for 71 different Eucalyptus species. Data in Brief.	36.6561
170	Eucalyptus archeri	51.479	-0.296	25	10/19/17	botanical garden	mature	mallee	angles measured at whole tree level using leveled digital photo method; leaf angles reported as differences from a horizontal surface (i.e. flat horizontal leaf = 0 degrees, vertically oriented leaf = 90 degrees).	Pisek, J., Adamson, K. (2020). A dataset of leaf inclination angles for 71 different Eucalyptus species. Data in Brief.	45.3898
171	Eucalyptus archeri	51.479	-0.296	25	10/19/17	botanical garden	mature	mallee	angles measured at whole tree level using leveled digital photo method; leaf angles reported as differences from a horizontal surface (i.e. flat horizontal leaf = 0 degrees, vertically oriented leaf = 90 degrees).	Pisek, J., Adamson, K. (2020). A dataset of leaf inclination angles for 71 different Eucalyptus species. Data in Brief.	15.4222
172	Eucalyptus archeri	51.479	-0.296	25	10/19/17	botanical garden	mature	mallee	angles measured at whole tree level using leveled digital photo method; leaf angles reported as differences from a horizontal surface (i.e. flat horizontal leaf = 0 degrees, vertically oriented leaf = 90 degrees).	Pisek, J., Adamson, K. (2020). A dataset of leaf inclination angles for 71 different Eucalyptus species. Data in Brief.	46.2454
173	Eucalyptus archeri	51.479	-0.296	25	10/19/17	botanical garden	mature	mallee	angles measured at whole tree level using leveled digital photo method; leaf angles reported as differences from a horizontal surface (i.e. flat horizontal leaf = 0 degrees, vertically oriented leaf = 90 degrees).	Pisek, J., Adamson, K. (2020). A dataset of leaf inclination angles for 71 different Eucalyptus species. Data in Brief.	65.5923
174	Eucalyptus archeri	51.479	-0.296	25	10/19/17	botanical garden	mature	mallee	angles measured at whole tree level using leveled digital photo method; leaf angles reported as differences from a horizontal surface (i.e. flat horizontal leaf = 0 degrees, vertically oriented leaf = 90 degrees).	Pisek, J., Adamson, K. (2020). A dataset of leaf inclination angles for 71 different Eucalyptus species. Data in Brief.	75.1865
175	Eucalyptus archeri	51.479	-0.296	25	10/19/17	botanical garden	mature	mallee	angles measured at whole tree level using leveled digital photo method; leaf angles reported as differences from a horizontal surface (i.e. flat horizontal leaf = 0 degrees, vertically oriented leaf = 90 degrees).	Pisek, J., Adamson, K. (2020). A dataset of leaf inclination angles for 71 different Eucalyptus species. Data in Brief.	4.5378
176	Eucalyptus archeri	51.479	-0.296	25	10/19/17	botanical garden	mature	mallee	angles measured at whole tree level using leveled digital photo method; leaf angles reported as differences from a horizontal surface (i.e. flat horizontal leaf = 0 degrees, vertically oriented leaf = 90 degrees).	Pisek, J., Adamson, K. (2020). A dataset of leaf inclination angles for 71 different Eucalyptus species. Data in Brief.	11.5346
177	Eucalyptus archeri	51.479	-0.296	25	10/19/17	botanical garden	mature	mallee	angles measured at whole tree level using leveled digital photo method; leaf angles reported as differences from a horizontal surface (i.e. flat horizontal leaf = 0 degrees, vertically oriented leaf = 90 degrees).	Pisek, J., Adamson, K. (2020). A dataset of leaf inclination angles for 71 different Eucalyptus species. Data in Brief.	81.3572
178	Eucalyptus archeri	51.479	-0.296	25	10/19/17	botanical garden	mature	mallee	angles measured at whole tree level using leveled digital photo method; leaf angles reported as differences from a horizontal surface (i.e. flat horizontal leaf = 0 degrees, vertically oriented leaf = 90 degrees).	Pisek, J., Adamson, K. (2020). A dataset of leaf inclination angles for 71 different Eucalyptus species. Data in Brief.	24.0875
179	Eucalyptus archeri	51.479	-0.296	25	10/19/17	botanical garden	mature	mallee	angles measured at whole tree level using leveled digital photo method; leaf angles reported as differences from a horizontal surface (i.e. flat horizontal leaf = 0 degrees, vertically oriented leaf = 90 degrees).	Pisek, J., Adamson, K. (2020). A dataset of leaf inclination angles for 71 different Eucalyptus species. Data in Brief.	14.9314
180	Eucalyptus archeri	51.479	-0.296	25	10/19/17	botanical garden	mature	mallee	angles measured at whole tree level using leveled digital photo method; leaf angles reported as differences from a horizontal surface (i.e. flat horizontal leaf = 0 degrees, vertically oriented leaf = 90 degrees).	Pisek, J., Adamson, K. (2020). A dataset of leaf inclination angles for 71 different Eucalyptus species. Data in Brief.	36.7644
181	Eucalyptus archeri	51.479	-0.296	25	10/19/17	botanical garden	mature	mallee	angles measured at whole tree level using leveled digital photo method; leaf angles reported as differences from a horizontal surface (i.e. flat horizontal leaf = 0 degrees, vertically oriented leaf = 90 degrees).	Pisek, J., Adamson, K. (2020). A dataset of leaf inclination angles for 71 different Eucalyptus species. Data in Brief.	63.2251
182	Eucalyptus archeri	51.479	-0.296	25	10/19/17	botanical garden	mature	mallee	angles measured at whole tree level using leveled digital photo method; leaf angles reported as differences from a horizontal surface (i.e. flat horizontal leaf = 0 degrees, vertically oriented leaf = 90 degrees).	Pisek, J., Adamson, K. (2020). A dataset of leaf inclination angles for 71 different Eucalyptus species. Data in Brief.	82.4437
183	Eucalyptus archeri	51.479	-0.296	25	10/19/17	botanical garden	mature	mallee	angles measured at whole tree level using leveled digital photo method; leaf angles reported as differences from a horizontal surface (i.e. flat horizontal leaf = 0 degrees, vertically oriented leaf = 90 degrees).	Pisek, J., Adamson, K. (2020). A dataset of leaf inclination angles for 71 different Eucalyptus species. Data in Brief.	80.8698
184	Eucalyptus archeri	51.479	-0.296	25	10/19/17	botanical garden	mature	mallee	angles measured at whole tree level using leveled digital photo method; leaf angles reported as differences from a horizontal surface (i.e. flat horizontal leaf = 0 degrees, vertically oriented leaf = 90 degrees).	Pisek, J., Adamson, K. (2020). A dataset of leaf inclination angles for 71 different Eucalyptus species. Data in Brief.	82.7555
185	Eucalyptus archeri	51.479	-0.296	25	10/19/17	botanical garden	mature	mallee	angles measured at whole tree level using leveled digital photo method; leaf angles reported as differences from a horizontal surface (i.e. flat horizontal leaf = 0 degrees, vertically oriented leaf = 90 degrees).	Pisek, J., Adamson, K. (2020). A dataset of leaf inclination angles for 71 different Eucalyptus species. Data in Brief.	82.5931
186	Eucalyptus archeri	51.479	-0.296	25	10/19/17	botanical garden	mature	mallee	angles measured at whole tree level using leveled digital photo method; leaf angles reported as differences from a horizontal surface (i.e. flat horizontal leaf = 0 degrees, vertically oriented leaf = 90 degrees).	Pisek, J., Adamson, K. (2020). A dataset of leaf inclination angles for 71 different Eucalyptus species. Data in Brief.	55.7327
187	Eucalyptus archeri	51.479	-0.296	25	10/19/17	botanical garden	mature	mallee	angles measured at whole tree level using leveled digital photo method; leaf angles reported as differences from a horizontal surface (i.e. flat horizontal leaf = 0 degrees, vertically oriented leaf = 90 degrees).	Pisek, J., Adamson, K. (2020). A dataset of leaf inclination angles for 71 different Eucalyptus species. Data in Brief.	60.2126
188	Eucalyptus archeri	51.479	-0.296	25	10/19/17	botanical garden	mature	mallee	angles measured at whole tree level using leveled digital photo method; leaf angles reported as differences from a horizontal surface (i.e. flat horizontal leaf = 0 degrees, vertically oriented leaf = 90 degrees).	Pisek, J., Adamson, K. (2020). A dataset of leaf inclination angles for 71 different Eucalyptus species. Data in Brief.	48.6914
189	Eucalyptus archeri	51.479	-0.296	25	10/19/17	botanical garden	mature	mallee	angles measured at whole tree level using leveled digital photo method; leaf angles reported as differences from a horizontal surface (i.e. flat horizontal leaf = 0 degrees, vertically oriented leaf = 90 degrees).	Pisek, J., Adamson, K. (2020). A dataset of leaf inclination angles for 71 different Eucalyptus species. Data in Brief.	57.9946
190	Eucalyptus archeri	51.479	-0.296	25	10/19/17	botanical garden	mature	mallee	angles measured at whole tree level using leveled digital photo method; leaf angles reported as differences from a horizontal surface (i.e. flat horizontal leaf = 0 degrees, vertically oriented leaf = 90 degrees).	Pisek, J., Adamson, K. (2020). A dataset of leaf inclination angles for 71 different Eucalyptus species. Data in Brief.	82.4506
191	Eucalyptus archeri	51.479	-0.296	25	10/19/17	botanical garden	mature	mallee	angles measured at whole tree level using leveled digital photo method; leaf angles reported as differences from a horizontal surface (i.e. flat horizontal leaf = 0 degrees, vertically oriented leaf = 90 degrees).	Pisek, J., Adamson, K. (2020). A dataset of leaf inclination angles for 71 different Eucalyptus species. Data in Brief.	78.147
192	Eucalyptus archeri	51.479	-0.296	25	10/19/17	botanical garden	mature	mallee	angles measured at whole tree level using leveled digital photo method; leaf angles reported as differences from a horizontal surface (i.e. flat horizontal leaf = 0 degrees, vertically oriented leaf = 90 degrees).	Pisek, J., Adamson, K. (2020). A dataset of leaf inclination angles for 71 different Eucalyptus species. Data in Brief.	60.8025
193	Eucalyptus archeri	51.479	-0.296	25	10/19/17	botanical garden	mature	mallee	angles measured at whole tree level using leveled digital photo method; leaf angles reported as differences from a horizontal surface (i.e. flat horizontal leaf = 0 degrees, vertically oriented leaf = 90 degrees).	Pisek, J., Adamson, K. (2020). A dataset of leaf inclination angles for 71 different Eucalyptus species. Data in Brief.	4.9503
194	Eucalyptus archeri	51.479	-0.296	25	10/19/17	botanical garden	mature	mallee	angles measured at whole tree level using leveled digital photo method; leaf angles reported as differences from a horizontal surface (i.e. flat horizontal leaf = 0 degrees, vertically oriented leaf = 90 degrees).	Pisek, J., Adamson, K. (2020). A dataset of leaf inclination angles for 71 different Eucalyptus species. Data in Brief.	6.1886
195	Eucalyptus archeri	51.479	-0.296	25	10/19/17	botanical garden	mature	mallee	angles measured at whole tree level using leveled digital photo method; leaf angles reported as differences from a horizontal surface (i.e. flat horizontal leaf = 0 degrees, vertically oriented leaf = 90 degrees).	Pisek, J., Adamson, K. (2020). A dataset of leaf inclination angles for 71 different Eucalyptus species. Data in Brief.	44.1186
196	Eucalyptus archeri	51.479	-0.296	25	10/19/17	botanical garden	mature	mallee	angles measured at whole tree level using leveled digital photo method; leaf angles reported as differences from a horizontal surface (i.e. flat horizontal leaf = 0 degrees, vertically oriented leaf = 90 degrees).	Pisek, J., Adamson, K. (2020). A dataset of leaf inclination angles for 71 different Eucalyptus species. Data in Brief.	47.2026
197	Eucalyptus archeri	51.479	-0.296	25	10/19/17	botanical garden	mature	mallee	angles measured at whole tree level using leveled digital photo method; leaf angles reported as differences from a horizontal surface (i.e. flat horizontal leaf = 0 degrees, vertically oriented leaf = 90 degrees).	Pisek, J., Adamson, K. (2020). A dataset of leaf inclination angles for 71 different Eucalyptus species. Data in Brief.	23.6002
198	Eucalyptus archeri	51.479	-0.296	25	10/19/17	botanical garden	mature	mallee	angles measured at whole tree level using leveled digital photo method; leaf angles reported as differences from a horizontal surface (i.e. flat horizontal leaf = 0 degrees, vertically oriented leaf = 90 degrees).	Pisek, J., Adamson, K. (2020). A dataset of leaf inclination angles for 71 different Eucalyptus species. Data in Brief.	66.5014
199	Eucalyptus archeri	51.479	-0.296	25	10/19/17	botanical garden	mature	mallee	angles measured at whole tree level using leveled digital photo method; leaf angles reported as differences from a horizontal surface (i.e. flat horizontal leaf = 0 degrees, vertically oriented leaf = 90 degrees).	Pisek, J., Adamson, K. (2020). A dataset of leaf inclination angles for 71 different Eucalyptus species. Data in Brief.	66.7368
200	Eucalyptus archeri	51.479	-0.296	25	10/19/17	botanical garden	mature	mallee	angles measured at whole tree level using leveled digital photo method; leaf angles reported as differences from a horizontal surface (i.e. flat horizontal leaf = 0 degrees, vertically oriented leaf = 90 degrees).	Pisek, J., Adamson, K. (2020). A dataset of leaf inclination angles for 71 different Eucalyptus species. Data in Brief.	31.866
201	Eucalyptus archeri	51.479	-0.296	25	10/19/17	botanical garden	mature	mallee	angles measured at whole tree level using leveled digital photo method; leaf angles reported as differences from a horizontal surface (i.e. flat horizontal leaf = 0 degrees, vertically oriented leaf = 90 degrees).	Pisek, J., Adamson, K. (2020). A dataset of leaf inclination angles for 71 different Eucalyptus species. Data in Brief.	62.5924
202	Eucalyptus archeri	51.479	-0.296	25	10/19/17	botanical garden	mature	mallee	angles measured at whole tree level using leveled digital photo method; leaf angles reported as differences from a horizontal surface (i.e. flat horizontal leaf = 0 degrees, vertically oriented leaf = 90 degrees).	Pisek, J., Adamson, K. (2020). A dataset of leaf inclination angles for 71 different Eucalyptus species. Data in Brief.	62.5433
203	Eucalyptus archeri	51.479	-0.296	25	10/19/17	botanical garden	mature	mallee	angles measured at whole tree level using leveled digital photo method; leaf angles reported as differences from a horizontal surface (i.e. flat horizontal leaf = 0 degrees, vertically oriented leaf = 90 degrees).	Pisek, J., Adamson, K. (2020). A dataset of leaf inclination angles for 71 different Eucalyptus species. Data in Brief.	82.0107
204	Eucalyptus archeri	51.479	-0.296	25	10/19/17	botanical garden	mature	mallee	angles measured at whole tree level using leveled digital photo method; leaf angles reported as differences from a horizontal surface (i.e. flat horizontal leaf = 0 degrees, vertically oriented leaf = 90 degrees).	Pisek, J., Adamson, K. (2020). A dataset of leaf inclination angles for 71 different Eucalyptus species. Data in Brief.	70.6079
205	Eucalyptus archeri	51.479	-0.296	25	10/19/17	botanical garden	mature	mallee	angles measured at whole tree level using leveled digital photo method; leaf angles reported as differences from a horizontal surface (i.e. flat horizontal leaf = 0 degrees, vertically oriented leaf = 90 degrees).	Pisek, J., Adamson, K. (2020). A dataset of leaf inclination angles for 71 different Eucalyptus species. Data in Brief.	24.1022
206	Eucalyptus archeri	51.479	-0.296	25	10/19/17	botanical garden	mature	mallee	angles measured at whole tree level using leveled digital photo method; leaf angles reported as differences from a horizontal surface (i.e. flat horizontal leaf = 0 degrees, vertically oriented leaf = 90 degrees).	Pisek, J., Adamson, K. (2020). A dataset of leaf inclination angles for 71 different Eucalyptus species. Data in Brief.	52.2369
207	Eucalyptus archeri	51.479	-0.296	25	10/19/17	botanical garden	mature	mallee	angles measured at whole tree level using leveled digital photo method; leaf angles reported as differences from a horizontal surface (i.e. flat horizontal leaf = 0 degrees, vertically oriented leaf = 90 degrees).	Pisek, J., Adamson, K. (2020). A dataset of leaf inclination angles for 71 different Eucalyptus species. Data in Brief.	34.6337
208	Eucalyptus archeri	51.479	-0.296	25	10/19/17	botanical garden	mature	mallee	angles measured at whole tree level using leveled digital photo method; leaf angles reported as differences from a horizontal surface (i.e. flat horizontal leaf = 0 degrees, vertically oriented leaf = 90 degrees).	Pisek, J., Adamson, K. (2020). A dataset of leaf inclination angles for 71 different Eucalyptus species. Data in Brief.	35.48
209	Eucalyptus archeri	51.479	-0.296	25	10/19/17	botanical garden	mature	mallee	angles measured at whole tree level using leveled digital photo method; leaf angles reported as differences from a horizontal surface (i.e. flat horizontal leaf = 0 degrees, vertically oriented leaf = 90 degrees).	Pisek, J., Adamson, K. (2020). A dataset of leaf inclination angles for 71 different Eucalyptus species. Data in Brief.	32.2165
210	Eucalyptus archeri	51.479	-0.296	25	10/19/17	botanical garden	mature	mallee	angles measured at whole tree level using leveled digital photo method; leaf angles reported as differences from a horizontal surface (i.e. flat horizontal leaf = 0 degrees, vertically oriented leaf = 90 degrees).	Pisek, J., Adamson, K. (2020). A dataset of leaf inclination angles for 71 different Eucalyptus species. Data in Brief.	6.5463
211	Eucalyptus archeri	51.479	-0.296	25	10/19/17	botanical garden	mature	mallee	angles measured at whole tree level using leveled digital photo method; leaf angles reported as differences from a horizontal surface (i.e. flat horizontal leaf = 0 degrees, vertically oriented leaf = 90 degrees).	Pisek, J., Adamson, K. (2020). A dataset of leaf inclination angles for 71 different Eucalyptus species. Data in Brief.	36.6561
212	Eucalyptus archeri	51.479	-0.296	25	10/19/17	botanical garden	mature	mallee	angles measured at whole tree level using leveled digital photo method; leaf angles reported as differences from a horizontal surface (i.e. flat horizontal leaf = 0 degrees, vertically oriented leaf = 90 degrees).	Pisek, J., Adamson, K. (2020). A dataset of leaf inclination angles for 71 different Eucalyptus species. Data in Brief.	36.8699
213	Eucalyptus archeri	51.479	-0.296	25	10/19/17	botanical garden	mature	mallee	angles measured at whole tree level using leveled digital photo method; leaf angles reported as differences from a horizontal surface (i.e. flat horizontal leaf = 0 degrees, vertically oriented leaf = 90 degrees).	Pisek, J., Adamson, K. (2020). A dataset of leaf inclination angles for 71 different Eucalyptus species. Data in Brief.	65.0561
214	Eucalyptus archeri	51.479	-0.296	25	10/19/17	botanical garden	mature	mallee	angles measured at whole tree level using leveled digital photo method; leaf angles reported as differences from a horizontal surface (i.e. flat horizontal leaf = 0 degrees, vertically oriented leaf = 90 degrees).	Pisek, J., Adamson, K. (2020). A dataset of leaf inclination angles for 71 different Eucalyptus species. Data in Brief.	84.6107
215	Eucalyptus archeri	51.479	-0.296	25	10/19/17	botanical garden	mature	mallee	angles measured at whole tree level using leveled digital photo method; leaf angles reported as differences from a horizontal surface (i.e. flat horizontal leaf = 0 degrees, vertically oriented leaf = 90 degrees).	Pisek, J., Adamson, K. (2020). A dataset of leaf inclination angles for 71 different Eucalyptus species. Data in Brief.	85.7321
216	Eucalyptus archeri	51.479	-0.296	25	10/19/17	botanical garden	mature	mallee	angles measured at whole tree level using leveled digital photo method; leaf angles reported as differences from a horizontal surface (i.e. flat horizontal leaf = 0 degrees, vertically oriented leaf = 90 degrees).	Pisek, J., Adamson, K. (2020). A dataset of leaf inclination angles for 71 different Eucalyptus species. Data in Brief.	17.418
217	Eucalyptus archeri	51.479	-0.296	25	10/19/17	botanical garden	mature	mallee	angles measured at whole tree level using leveled digital photo method; leaf angles reported as differences from a horizontal surface (i.e. flat horizontal leaf = 0 degrees, vertically oriented leaf = 90 degrees).	Pisek, J., Adamson, K. (2020). A dataset of leaf inclination angles for 71 different Eucalyptus species. Data in Brief.	60.8025
218	Eucalyptus archeri	51.479	-0.296	25	10/19/17	botanical garden	mature	mallee	angles measured at whole tree level using leveled digital photo method; leaf angles reported as differences from a horizontal surface (i.e. flat horizontal leaf = 0 degrees, vertically oriented leaf = 90 degrees).	Pisek, J., Adamson, K. (2020). A dataset of leaf inclination angles for 71 different Eucalyptus species. Data in Brief.	89.0122
219	Eucalyptus archeri	51.479	-0.296	25	10/19/17	botanical garden	mature	mallee	angles measured at whole tree level using leveled digital photo method; leaf angles reported as differences from a horizontal surface (i.e. flat horizontal leaf = 0 degrees, vertically oriented leaf = 90 degrees).	Pisek, J., Adamson, K. (2020). A dataset of leaf inclination angles for 71 different Eucalyptus species. Data in Brief.	60.4612
220	Eucalyptus archeri	51.479	-0.296	25	10/19/17	botanical garden	mature	mallee	angles measured at whole tree level using leveled digital photo method; leaf angles reported as differences from a horizontal surface (i.e. flat horizontal leaf = 0 degrees, vertically oriented leaf = 90 degrees).	Pisek, J., Adamson, K. (2020). A dataset of leaf inclination angles for 71 different Eucalyptus species. Data in Brief.	27.8973
221	Eucalyptus archeri	51.479	-0.296	25	10/19/17	botanical garden	mature	mallee	angles measured at whole tree level using leveled digital photo method; leaf angles reported as differences from a horizontal surface (i.e. flat horizontal leaf = 0 degrees, vertically oriented leaf = 90 degrees).	Pisek, J., Adamson, K. (2020). A dataset of leaf inclination angles for 71 different Eucalyptus species. Data in Brief.	3.5763
222	Eucalyptus archeri	51.479	-0.296	25	10/19/17	botanical garden	mature	mallee	angles measured at whole tree level using leveled digital photo method; leaf angles reported as differences from a horizontal surface (i.e. flat horizontal leaf = 0 degrees, vertically oriented leaf = 90 degrees).	Pisek, J., Adamson, K. (2020). A dataset of leaf inclination angles for 71 different Eucalyptus species. Data in Brief.	59.5002
223	Eucalyptus archeri	51.479	-0.296	25	10/19/17	botanical garden	mature	mallee	angles measured at whole tree level using leveled digital photo method; leaf angles reported as differences from a horizontal surface (i.e. flat horizontal leaf = 0 degrees, vertically oriented leaf = 90 degrees).	Pisek, J., Adamson, K. (2020). A dataset of leaf inclination angles for 71 different Eucalyptus species. Data in Brief.	51.736
224	Eucalyptus archeri	51.479	-0.296	25	10/19/17	botanical garden	mature	mallee	angles measured at whole tree level using leveled digital photo method; leaf angles reported as differences from a horizontal surface (i.e. flat horizontal leaf = 0 degrees, vertically oriented leaf = 90 degrees).	Pisek, J., Adamson, K. (2020). A dataset of leaf inclination angles for 71 different Eucalyptus species. Data in Brief.	53.9726
225	Eucalyptus archeri	51.479	-0.296	25	10/19/17	botanical garden	mature	mallee	angles measured at whole tree level using leveled digital photo method; leaf angles reported as differences from a horizontal surface (i.e. flat horizontal leaf = 0 degrees, vertically oriented leaf = 90 degrees).	Pisek, J., Adamson, K. (2020). A dataset of leaf inclination angles for 71 different Eucalyptus species. Data in Brief.	87.9362
226	Eucalyptus archeri	51.479	-0.296	25	10/19/17	botanical garden	mature	mallee	angles measured at whole tree level using leveled digital photo method; leaf angles reported as differences from a horizontal surface (i.e. flat horizontal leaf = 0 degrees, vertically oriented leaf = 90 degrees).	Pisek, J., Adamson, K. (2020). A dataset of leaf inclination angles for 71 different Eucalyptus species. Data in Brief.	64.5367
227	Eucalyptus archeri	51.479	-0.296	25	10/19/17	botanical garden	mature	mallee	angles measured at whole tree level using leveled digital photo method; leaf angles reported as differences from a horizontal surface (i.e. flat horizontal leaf = 0 degrees, vertically oriented leaf = 90 degrees).	Pisek, J., Adamson, K. (2020). A dataset of leaf inclination angles for 71 different Eucalyptus species. Data in Brief.	20.8209
228	Eucalyptus archeri	51.479	-0.296	25	10/19/17	botanical garden	mature	mallee	angles measured at whole tree level using leveled digital photo method; leaf angles reported as differences from a horizontal surface (i.e. flat horizontal leaf = 0 degrees, vertically oriented leaf = 90 degrees).	Pisek, J., Adamson, K. (2020). A dataset of leaf inclination angles for 71 different Eucalyptus species. Data in Brief.	81.2538
229	Eucalyptus archeri	51.479	-0.296	25	10/19/17	botanical garden	mature	mallee	angles measured at whole tree level using leveled digital photo method; leaf angles reported as differences from a horizontal surface (i.e. flat horizontal leaf = 0 degrees, vertically oriented leaf = 90 degrees).	Pisek, J., Adamson, K. (2020). A dataset of leaf inclination angles for 71 different Eucalyptus species. Data in Brief.	68.2611
230	Eucalyptus archeri	51.479	-0.296	25	10/19/17	botanical garden	mature	mallee	angles measured at whole tree level using leveled digital photo method; leaf angles reported as differences from a horizontal surface (i.e. flat horizontal leaf = 0 degrees, vertically oriented leaf = 90 degrees).	Pisek, J., Adamson, K. (2020). A dataset of leaf inclination angles for 71 different Eucalyptus species. Data in Brief.	62.7676
231	Eucalyptus archeri	51.479	-0.296	25	10/19/17	botanical garden	mature	mallee	angles measured at whole tree level using leveled digital photo method; leaf angles reported as differences from a horizontal surface (i.e. flat horizontal leaf = 0 degrees, vertically oriented leaf = 90 degrees).	Pisek, J., Adamson, K. (2020). A dataset of leaf inclination angles for 71 different Eucalyptus species. Data in Brief.	61.5468
232	Eucalyptus archeri	51.479	-0.296	25	10/19/17	botanical garden	mature	mallee	angles measured at whole tree level using leveled digital photo method; leaf angles reported as differences from a horizontal surface (i.e. flat horizontal leaf = 0 degrees, vertically oriented leaf = 90 degrees).	Pisek, J., Adamson, K. (2020). A dataset of leaf inclination angles for 71 different Eucalyptus species. Data in Brief.	67.249
233	Eucalyptus archeri	51.479	-0.296	25	10/19/17	botanical garden	mature	mallee	angles measured at whole tree level using leveled digital photo method; leaf angles reported as differences from a horizontal surface (i.e. flat horizontal leaf = 0 degrees, vertically oriented leaf = 90 degrees).	Pisek, J., Adamson, K. (2020). A dataset of leaf inclination angles for 71 different Eucalyptus species. Data in Brief.	3.1798
234	Eucalyptus archeri	51.479	-0.296	25	10/19/17	botanical garden	mature	mallee	angles measured at whole tree level using leveled digital photo method; leaf angles reported as differences from a horizontal surface (i.e. flat horizontal leaf = 0 degrees, vertically oriented leaf = 90 degrees).	Pisek, J., Adamson, K. (2020). A dataset of leaf inclination angles for 71 different Eucalyptus species. Data in Brief.	57.0115
235	Eucalyptus archeri	51.479	-0.296	25	10/19/17	botanical garden	mature	mallee	angles measured at whole tree level using leveled digital photo method; leaf angles reported as differences from a horizontal surface (i.e. flat horizontal leaf = 0 degrees, vertically oriented leaf = 90 degrees).	Pisek, J., Adamson, K. (2020). A dataset of leaf inclination angles for 71 different Eucalyptus species. Data in Brief.	63.1942
236	Eucalyptus archeri	51.479	-0.296	25	10/19/17	botanical garden	mature	mallee	angles measured at whole tree level using leveled digital photo method; leaf angles reported as differences from a horizontal surface (i.e. flat horizontal leaf = 0 degrees, vertically oriented leaf = 90 degrees).	Pisek, J., Adamson, K. (2020). A dataset of leaf inclination angles for 71 different Eucalyptus species. Data in Brief.	55.4375
237	Eucalyptus archeri	51.479	-0.296	25	10/19/17	botanical garden	mature	mallee	angles measured at whole tree level using leveled digital photo method; leaf angles reported as differences from a horizontal surface (i.e. flat horizontal leaf = 0 degrees, vertically oriented leaf = 90 degrees).	Pisek, J., Adamson, K. (2020). A dataset of leaf inclination angles for 71 different Eucalyptus species. Data in Brief.	88.3477
238	Eucalyptus archeri	51.479	-0.296	25	10/19/17	botanical garden	mature	mallee	angles measured at whole tree level using leveled digital photo method; leaf angles reported as differences from a horizontal surface (i.e. flat horizontal leaf = 0 degrees, vertically oriented leaf = 90 degrees).	Pisek, J., Adamson, K. (2020). A dataset of leaf inclination angles for 71 different Eucalyptus species. Data in Brief.	32.3073
239	Eucalyptus archeri	51.479	-0.296	25	10/19/17	botanical garden	mature	mallee	angles measured at whole tree level using leveled digital photo method; leaf angles reported as differences from a horizontal surface (i.e. flat horizontal leaf = 0 degrees, vertically oriented leaf = 90 degrees).	Pisek, J., Adamson, K. (2020). A dataset of leaf inclination angles for 71 different Eucalyptus species. Data in Brief.	30.7097
240	Eucalyptus archeri	51.479	-0.296	25	10/19/17	botanical garden	mature	mallee	angles measured at whole tree level using leveled digital photo method; leaf angles reported as differences from a horizontal surface (i.e. flat horizontal leaf = 0 degrees, vertically oriented leaf = 90 degrees).	Pisek, J., Adamson, K. (2020). A dataset of leaf inclination angles for 71 different Eucalyptus species. Data in Brief.	41.6981
241	Eucalyptus archeri	51.479	-0.296	25	10/19/17	botanical garden	mature	mallee	angles measured at whole tree level using leveled digital photo method; leaf angles reported as differences from a horizontal surface (i.e. flat horizontal leaf = 0 degrees, vertically oriented leaf = 90 degrees).	Pisek, J., Adamson, K. (2020). A dataset of leaf inclination angles for 71 different Eucalyptus species. Data in Brief.	77.953
242	Eucalyptus archeri	51.479	-0.296	25	10/19/17	botanical garden	mature	mallee	angles measured at whole tree level using leveled digital photo method; leaf angles reported as differences from a horizontal surface (i.e. flat horizontal leaf = 0 degrees, vertically oriented leaf = 90 degrees).	Pisek, J., Adamson, K. (2020). A dataset of leaf inclination angles for 71 different Eucalyptus species. Data in Brief.	85.8058
243	Eucalyptus archeri	51.479	-0.296	25	10/19/17	botanical garden	mature	mallee	angles measured at whole tree level using leveled digital photo method; leaf angles reported as differences from a horizontal surface (i.e. flat horizontal leaf = 0 degrees, vertically oriented leaf = 90 degrees).	Pisek, J., Adamson, K. (2020). A dataset of leaf inclination angles for 71 different Eucalyptus species. Data in Brief.	55.008
244	Eucalyptus archeri	51.479	-0.296	25	10/19/17	botanical garden	mature	mallee	angles measured at whole tree level using leveled digital photo method; leaf angles reported as differences from a horizontal surface (i.e. flat horizontal leaf = 0 degrees, vertically oriented leaf = 90 degrees).	Pisek, J., Adamson, K. (2020). A dataset of leaf inclination angles for 71 different Eucalyptus species. Data in Brief.	60.0864
245	Eucalyptus archeri	51.479	-0.296	25	10/19/17	botanical garden	mature	mallee	angles measured at whole tree level using leveled digital photo method; leaf angles reported as differences from a horizontal surface (i.e. flat horizontal leaf = 0 degrees, vertically oriented leaf = 90 degrees).	Pisek, J., Adamson, K. (2020). A dataset of leaf inclination angles for 71 different Eucalyptus species. Data in Brief.	2.8624
246	Eucalyptus archeri	51.479	-0.296	25	10/19/17	botanical garden	mature	mallee	angles measured at whole tree level using leveled digital photo method; leaf angles reported as differences from a horizontal surface (i.e. flat horizontal leaf = 0 degrees, vertically oriented leaf = 90 degrees).	Pisek, J., Adamson, K. (2020). A dataset of leaf inclination angles for 71 different Eucalyptus species. Data in Brief.	7.2969
247	Eucalyptus archeri	51.479	-0.296	25	10/19/17	botanical garden	mature	mallee	angles measured at whole tree level using leveled digital photo method; leaf angles reported as differences from a horizontal surface (i.e. flat horizontal leaf = 0 degrees, vertically oriented leaf = 90 degrees).	Pisek, J., Adamson, K. (2020). A dataset of leaf inclination angles for 71 different Eucalyptus species. Data in Brief.	29.4156
248	Eucalyptus archeri	51.479	-0.296	25	10/19/17	botanical garden	mature	mallee	angles measured at whole tree level using leveled digital photo method; leaf angles reported as differences from a horizontal surface (i.e. flat horizontal leaf = 0 degrees, vertically oriented leaf = 90 degrees).	Pisek, J., Adamson, K. (2020). A dataset of leaf inclination angles for 71 different Eucalyptus species. Data in Brief.	66.0375
249	Eucalyptus archeri	51.479	-0.296	25	10/19/17	botanical garden	mature	mallee	angles measured at whole tree level using leveled digital photo method; leaf angles reported as differences from a horizontal surface (i.e. flat horizontal leaf = 0 degrees, vertically oriented leaf = 90 degrees).	Pisek, J., Adamson, K. (2020). A dataset of leaf inclination angles for 71 different Eucalyptus species. Data in Brief.	74.3272
250	Eucalyptus archeri	51.479	-0.296	25	10/19/17	botanical garden	mature	mallee	angles measured at whole tree level using leveled digital photo method; leaf angles reported as differences from a horizontal surface (i.e. flat horizontal leaf = 0 degrees, vertically oriented leaf = 90 degrees).	Pisek, J., Adamson, K. (2020). A dataset of leaf inclination angles for 71 different Eucalyptus species. Data in Brief.	84.3405
251	Eucalyptus archeri	51.479	-0.296	25	10/19/17	botanical garden	mature	mallee	angles measured at whole tree level using leveled digital photo method; leaf angles reported as differences from a horizontal surface (i.e. flat horizontal leaf = 0 degrees, vertically oriented leaf = 90 degrees).	Pisek, J., Adamson, K. (2020). A dataset of leaf inclination angles for 71 different Eucalyptus species. Data in Brief.	41.1465
252	Eucalyptus archeri	51.479	-0.296	25	10/19/17	botanical garden	mature	mallee	angles measured at whole tree level using leveled digital photo method; leaf angles reported as differences from a horizontal surface (i.e. flat horizontal leaf = 0 degrees, vertically oriented leaf = 90 degrees).	Pisek, J., Adamson, K. (2020). A dataset of leaf inclination angles for 71 different Eucalyptus species. Data in Brief.	36.5911
253	Eucalyptus archeri	51.479	-0.296	25	10/19/17	botanical garden	mature	mallee	angles measured at whole tree level using leveled digital photo method; leaf angles reported as differences from a horizontal surface (i.e. flat horizontal leaf = 0 degrees, vertically oriented leaf = 90 degrees).	Pisek, J., Adamson, K. (2020). A dataset of leaf inclination angles for 71 different Eucalyptus species. Data in Brief.	63.6418
254	Eucalyptus archeri	51.479	-0.296	25	10/19/17	botanical garden	mature	mallee	angles measured at whole tree level using leveled digital photo method; leaf angles reported as differences from a horizontal surface (i.e. flat horizontal leaf = 0 degrees, vertically oriented leaf = 90 degrees).	Pisek, J., Adamson, K. (2020). A dataset of leaf inclination angles for 71 different Eucalyptus species. Data in Brief.	48.3178
255	Eucalyptus archeri	51.479	-0.296	25	10/19/17	botanical garden	mature	mallee	angles measured at whole tree level using leveled digital photo method; leaf angles reported as differences from a horizontal surface (i.e. flat horizontal leaf = 0 degrees, vertically oriented leaf = 90 degrees).	Pisek, J., Adamson, K. (2020). A dataset of leaf inclination angles for 71 different Eucalyptus species. Data in Brief.	62.133
256	Eucalyptus archeri	51.479	-0.296	25	10/19/17	botanical garden	mature	mallee	angles measured at whole tree level using leveled digital photo method; leaf angles reported as differences from a horizontal surface (i.e. flat horizontal leaf = 0 degrees, vertically oriented leaf = 90 degrees).	Pisek, J., Adamson, K. (2020). A dataset of leaf inclination angles for 71 different Eucalyptus species. Data in Brief.	21.3706
257	Eucalyptus archeri	51.479	-0.296	25	10/19/17	botanical garden	mature	mallee	angles measured at whole tree level using leveled digital photo method; leaf angles reported as differences from a horizontal surface (i.e. flat horizontal leaf = 0 degrees, vertically oriented leaf = 90 degrees).	Pisek, J., Adamson, K. (2020). A dataset of leaf inclination angles for 71 different Eucalyptus species. Data in Brief.	46.1233
258	Eucalyptus baeuerlenii	-35.276	149.108	624	02/22/19	botanical garden	mature	mallee	angles measured at whole tree level using leveled digital photo method; leaf angles reported as differences from a horizontal surface (i.e. flat horizontal leaf = 0 degrees, vertically oriented leaf = 90 degrees).	Pisek, J., Adamson, K. (2020). A dataset of leaf inclination angles for 71 different Eucalyptus species. Data in Brief.	34.992
259	Eucalyptus baeuerlenii	-35.276	149.108	624	02/22/19	botanical garden	mature	mallee	angles measured at whole tree level using leveled digital photo method; leaf angles reported as differences from a horizontal surface (i.e. flat horizontal leaf = 0 degrees, vertically oriented leaf = 90 degrees).	Pisek, J., Adamson, K. (2020). A dataset of leaf inclination angles for 71 different Eucalyptus species. Data in Brief.	72.951
260	Eucalyptus baeuerlenii	-35.276	149.108	624	02/22/19	botanical garden	mature	mallee	angles measured at whole tree level using leveled digital photo method; leaf angles reported as differences from a horizontal surface (i.e. flat horizontal leaf = 0 degrees, vertically oriented leaf = 90 degrees).	Pisek, J., Adamson, K. (2020). A dataset of leaf inclination angles for 71 different Eucalyptus species. Data in Brief.	57.6334
261	Eucalyptus baeuerlenii	-35.276	149.108	624	02/22/19	botanical garden	mature	mallee	angles measured at whole tree level using leveled digital photo method; leaf angles reported as differences from a horizontal surface (i.e. flat horizontal leaf = 0 degrees, vertically oriented leaf = 90 degrees).	Pisek, J., Adamson, K. (2020). A dataset of leaf inclination angles for 71 different Eucalyptus species. Data in Brief.	84.0939
262	Eucalyptus baeuerlenii	-35.276	149.108	624	02/22/19	botanical garden	mature	mallee	angles measured at whole tree level using leveled digital photo method; leaf angles reported as differences from a horizontal surface (i.e. flat horizontal leaf = 0 degrees, vertically oriented leaf = 90 degrees).	Pisek, J., Adamson, K. (2020). A dataset of leaf inclination angles for 71 different Eucalyptus species. Data in Brief.	77.6609
263	Eucalyptus baeuerlenii	-35.276	149.108	624	02/22/19	botanical garden	mature	mallee	angles measured at whole tree level using leveled digital photo method; leaf angles reported as differences from a horizontal surface (i.e. flat horizontal leaf = 0 degrees, vertically oriented leaf = 90 degrees).	Pisek, J., Adamson, K. (2020). A dataset of leaf inclination angles for 71 different Eucalyptus species. Data in Brief.	81.7644
264	Eucalyptus baeuerlenii	-35.276	149.108	624	02/22/19	botanical garden	mature	mallee	angles measured at whole tree level using leveled digital photo method; leaf angles reported as differences from a horizontal surface (i.e. flat horizontal leaf = 0 degrees, vertically oriented leaf = 90 degrees).	Pisek, J., Adamson, K. (2020). A dataset of leaf inclination angles for 71 different Eucalyptus species. Data in Brief.	66.3295
265	Eucalyptus baeuerlenii	-35.276	149.108	624	02/22/19	botanical garden	mature	mallee	angles measured at whole tree level using leveled digital photo method; leaf angles reported as differences from a horizontal surface (i.e. flat horizontal leaf = 0 degrees, vertically oriented leaf = 90 degrees).	Pisek, J., Adamson, K. (2020). A dataset of leaf inclination angles for 71 different Eucalyptus species. Data in Brief.	72.2842
266	Eucalyptus baeuerlenii	-35.276	149.108	624	02/22/19	botanical garden	mature	mallee	angles measured at whole tree level using leveled digital photo method; leaf angles reported as differences from a horizontal surface (i.e. flat horizontal leaf = 0 degrees, vertically oriented leaf = 90 degrees).	Pisek, J., Adamson, K. (2020). A dataset of leaf inclination angles for 71 different Eucalyptus species. Data in Brief.	67.5902
267	Eucalyptus baeuerlenii	-35.276	149.108	624	02/22/19	botanical garden	mature	mallee	angles measured at whole tree level using leveled digital photo method; leaf angles reported as differences from a horizontal surface (i.e. flat horizontal leaf = 0 degrees, vertically oriented leaf = 90 degrees).	Pisek, J., Adamson, K. (2020). A dataset of leaf inclination angles for 71 different Eucalyptus species. Data in Brief.	35.7355
268	Eucalyptus baeuerlenii	-35.276	149.108	624	02/22/19	botanical garden	mature	mallee	angles measured at whole tree level using leveled digital photo method; leaf angles reported as differences from a horizontal surface (i.e. flat horizontal leaf = 0 degrees, vertically oriented leaf = 90 degrees).	Pisek, J., Adamson, K. (2020). A dataset of leaf inclination angles for 71 different Eucalyptus species. Data in Brief.	83.047
269	Eucalyptus baeuerlenii	-35.276	149.108	624	02/22/19	botanical garden	mature	mallee	angles measured at whole tree level using leveled digital photo method; leaf angles reported as differences from a horizontal surface (i.e. flat horizontal leaf = 0 degrees, vertically oriented leaf = 90 degrees).	Pisek, J., Adamson, K. (2020). A dataset of leaf inclination angles for 71 different Eucalyptus species. Data in Brief.	62.1027
270	Eucalyptus baeuerlenii	-35.276	149.108	624	02/22/19	botanical garden	mature	mallee	angles measured at whole tree level using leveled digital photo method; leaf angles reported as differences from a horizontal surface (i.e. flat horizontal leaf = 0 degrees, vertically oriented leaf = 90 degrees).	Pisek, J., Adamson, K. (2020). A dataset of leaf inclination angles for 71 different Eucalyptus species. Data in Brief.	63.0343
271	Eucalyptus baeuerlenii	-35.276	149.108	624	02/22/19	botanical garden	mature	mallee	angles measured at whole tree level using leveled digital photo method; leaf angles reported as differences from a horizontal surface (i.e. flat horizontal leaf = 0 degrees, vertically oriented leaf = 90 degrees).	Pisek, J., Adamson, K. (2020). A dataset of leaf inclination angles for 71 different Eucalyptus species. Data in Brief.	8.8807
272	Eucalyptus baeuerlenii	-35.276	149.108	624	02/22/19	botanical garden	mature	mallee	angles measured at whole tree level using leveled digital photo method; leaf angles reported as differences from a horizontal surface (i.e. flat horizontal leaf = 0 degrees, vertically oriented leaf = 90 degrees).	Pisek, J., Adamson, K. (2020). A dataset of leaf inclination angles for 71 different Eucalyptus species. Data in Brief.	70.9423
273	Eucalyptus baeuerlenii	-35.276	149.108	624	02/22/19	botanical garden	mature	mallee	angles measured at whole tree level using leveled digital photo method; leaf angles reported as differences from a horizontal surface (i.e. flat horizontal leaf = 0 degrees, vertically oriented leaf = 90 degrees).	Pisek, J., Adamson, K. (2020). A dataset of leaf inclination angles for 71 different Eucalyptus species. Data in Brief.	73.6389
274	Eucalyptus baeuerlenii	-35.276	149.108	624	02/22/19	botanical garden	mature	mallee	angles measured at whole tree level using leveled digital photo method; leaf angles reported as differences from a horizontal surface (i.e. flat horizontal leaf = 0 degrees, vertically oriented leaf = 90 degrees).	Pisek, J., Adamson, K. (2020). A dataset of leaf inclination angles for 71 different Eucalyptus species. Data in Brief.	88.0021
275	Eucalyptus baeuerlenii	-35.276	149.108	624	02/22/19	botanical garden	mature	mallee	angles measured at whole tree level using leveled digital photo method; leaf angles reported as differences from a horizontal surface (i.e. flat horizontal leaf = 0 degrees, vertically oriented leaf = 90 degrees).	Pisek, J., Adamson, K. (2020). A dataset of leaf inclination angles for 71 different Eucalyptus species. Data in Brief.	87.3575
276	Eucalyptus baeuerlenii	-35.276	149.108	624	02/22/19	botanical garden	mature	mallee	angles measured at whole tree level using leveled digital photo method; leaf angles reported as differences from a horizontal surface (i.e. flat horizontal leaf = 0 degrees, vertically oriented leaf = 90 degrees).	Pisek, J., Adamson, K. (2020). A dataset of leaf inclination angles for 71 different Eucalyptus species. Data in Brief.	80.1342
277	Eucalyptus baeuerlenii	-35.276	149.108	624	02/22/19	botanical garden	mature	mallee	angles measured at whole tree level using leveled digital photo method; leaf angles reported as differences from a horizontal surface (i.e. flat horizontal leaf = 0 degrees, vertically oriented leaf = 90 degrees).	Pisek, J., Adamson, K. (2020). A dataset of leaf inclination angles for 71 different Eucalyptus species. Data in Brief.	77.125
278	Eucalyptus baeuerlenii	-35.276	149.108	624	02/22/19	botanical garden	mature	mallee	angles measured at whole tree level using leveled digital photo method; leaf angles reported as differences from a horizontal surface (i.e. flat horizontal leaf = 0 degrees, vertically oriented leaf = 90 degrees).	Pisek, J., Adamson, K. (2020). A dataset of leaf inclination angles for 71 different Eucalyptus species. Data in Brief.	74.4454
279	Eucalyptus baeuerlenii	-35.276	149.108	624	02/22/19	botanical garden	mature	mallee	angles measured at whole tree level using leveled digital photo method; leaf angles reported as differences from a horizontal surface (i.e. flat horizontal leaf = 0 degrees, vertically oriented leaf = 90 degrees).	Pisek, J., Adamson, K. (2020). A dataset of leaf inclination angles for 71 different Eucalyptus species. Data in Brief.	75.0049
280	Eucalyptus baeuerlenii	-35.276	149.108	624	02/22/19	botanical garden	mature	mallee	angles measured at whole tree level using leveled digital photo method; leaf angles reported as differences from a horizontal surface (i.e. flat horizontal leaf = 0 degrees, vertically oriented leaf = 90 degrees).	Pisek, J., Adamson, K. (2020). A dataset of leaf inclination angles for 71 different Eucalyptus species. Data in Brief.	85.2364
281	Eucalyptus baeuerlenii	-35.276	149.108	624	02/22/19	botanical garden	mature	mallee	angles measured at whole tree level using leveled digital photo method; leaf angles reported as differences from a horizontal surface (i.e. flat horizontal leaf = 0 degrees, vertically oriented leaf = 90 degrees).	Pisek, J., Adamson, K. (2020). A dataset of leaf inclination angles for 71 different Eucalyptus species. Data in Brief.	90
282	Eucalyptus baeuerlenii	-35.276	149.108	624	02/22/19	botanical garden	mature	mallee	angles measured at whole tree level using leveled digital photo method; leaf angles reported as differences from a horizontal surface (i.e. flat horizontal leaf = 0 degrees, vertically oriented leaf = 90 degrees).	Pisek, J., Adamson, K. (2020). A dataset of leaf inclination angles for 71 different Eucalyptus species. Data in Brief.	86.8202
283	Eucalyptus baeuerlenii	-35.276	149.108	624	02/22/19	botanical garden	mature	mallee	angles measured at whole tree level using leveled digital photo method; leaf angles reported as differences from a horizontal surface (i.e. flat horizontal leaf = 0 degrees, vertically oriented leaf = 90 degrees).	Pisek, J., Adamson, K. (2020). A dataset of leaf inclination angles for 71 different Eucalyptus species. Data in Brief.	82.4054
284	Eucalyptus baeuerlenii	-35.276	149.108	624	02/22/19	botanical garden	mature	mallee	angles measured at whole tree level using leveled digital photo method; leaf angles reported as differences from a horizontal surface (i.e. flat horizontal leaf = 0 degrees, vertically oriented leaf = 90 degrees).	Pisek, J., Adamson, K. (2020). A dataset of leaf inclination angles for 71 different Eucalyptus species. Data in Brief.	90
285	Eucalyptus baeuerlenii	-35.276	149.108	624	02/22/19	botanical garden	mature	mallee	angles measured at whole tree level using leveled digital photo method; leaf angles reported as differences from a horizontal surface (i.e. flat horizontal leaf = 0 degrees, vertically oriented leaf = 90 degrees).	Pisek, J., Adamson, K. (2020). A dataset of leaf inclination angles for 71 different Eucalyptus species. Data in Brief.	57.9946
286	Eucalyptus baeuerlenii	-35.276	149.108	624	02/22/19	botanical garden	mature	mallee	angles measured at whole tree level using leveled digital photo method; leaf angles reported as differences from a horizontal surface (i.e. flat horizontal leaf = 0 degrees, vertically oriented leaf = 90 degrees).	Pisek, J., Adamson, K. (2020). A dataset of leaf inclination angles for 71 different Eucalyptus species. Data in Brief.	66.0375
287	Eucalyptus baeuerlenii	-35.276	149.108	624	02/22/19	botanical garden	mature	mallee	angles measured at whole tree level using leveled digital photo method; leaf angles reported as differences from a horizontal surface (i.e. flat horizontal leaf = 0 degrees, vertically oriented leaf = 90 degrees).	Pisek, J., Adamson, K. (2020). A dataset of leaf inclination angles for 71 different Eucalyptus species. Data in Brief.	62.6501
288	Eucalyptus baeuerlenii	-35.276	149.108	624	02/22/19	botanical garden	mature	mallee	angles measured at whole tree level using leveled digital photo method; leaf angles reported as differences from a horizontal surface (i.e. flat horizontal leaf = 0 degrees, vertically oriented leaf = 90 degrees).	Pisek, J., Adamson, K. (2020). A dataset of leaf inclination angles for 71 different Eucalyptus species. Data in Brief.	83.2338
289	Eucalyptus baeuerlenii	-35.276	149.108	624	02/22/19	botanical garden	mature	mallee	angles measured at whole tree level using leveled digital photo method; leaf angles reported as differences from a horizontal surface (i.e. flat horizontal leaf = 0 degrees, vertically oriented leaf = 90 degrees).	Pisek, J., Adamson, K. (2020). A dataset of leaf inclination angles for 71 different Eucalyptus species. Data in Brief.	2.5261
290	Eucalyptus baeuerlenii	-35.276	149.108	624	02/22/19	botanical garden	mature	mallee	angles measured at whole tree level using leveled digital photo method; leaf angles reported as differences from a horizontal surface (i.e. flat horizontal leaf = 0 degrees, vertically oriented leaf = 90 degrees).	Pisek, J., Adamson, K. (2020). A dataset of leaf inclination angles for 71 different Eucalyptus species. Data in Brief.	8.7462
291	Eucalyptus baeuerlenii	-35.276	149.108	624	02/22/19	botanical garden	mature	mallee	angles measured at whole tree level using leveled digital photo method; leaf angles reported as differences from a horizontal surface (i.e. flat horizontal leaf = 0 degrees, vertically oriented leaf = 90 degrees).	Pisek, J., Adamson, K. (2020). A dataset of leaf inclination angles for 71 different Eucalyptus species. Data in Brief.	2.7263
292	Eucalyptus baeuerlenii	-35.276	149.108	624	02/22/19	botanical garden	mature	mallee	angles measured at whole tree level using leveled digital photo method; leaf angles reported as differences from a horizontal surface (i.e. flat horizontal leaf = 0 degrees, vertically oriented leaf = 90 degrees).	Pisek, J., Adamson, K. (2020). A dataset of leaf inclination angles for 71 different Eucalyptus species. Data in Brief.	17.1985
293	Eucalyptus baeuerlenii	-35.276	149.108	624	02/22/19	botanical garden	mature	mallee	angles measured at whole tree level using leveled digital photo method; leaf angles reported as differences from a horizontal surface (i.e. flat horizontal leaf = 0 degrees, vertically oriented leaf = 90 degrees).	Pisek, J., Adamson, K. (2020). A dataset of leaf inclination angles for 71 different Eucalyptus species. Data in Brief.	51.3402
294	Eucalyptus baeuerlenii	-35.276	149.108	624	02/22/19	botanical garden	mature	mallee	angles measured at whole tree level using leveled digital photo method; leaf angles reported as differences from a horizontal surface (i.e. flat horizontal leaf = 0 degrees, vertically oriented leaf = 90 degrees).	Pisek, J., Adamson, K. (2020). A dataset of leaf inclination angles for 71 different Eucalyptus species. Data in Brief.	66.6823
295	Eucalyptus baeuerlenii	-35.276	149.108	624	02/22/19	botanical garden	mature	mallee	angles measured at whole tree level using leveled digital photo method; leaf angles reported as differences from a horizontal surface (i.e. flat horizontal leaf = 0 degrees, vertically oriented leaf = 90 degrees).	Pisek, J., Adamson, K. (2020). A dataset of leaf inclination angles for 71 different Eucalyptus species. Data in Brief.	83.991
296	Eucalyptus baeuerlenii	-35.276	149.108	624	02/22/19	botanical garden	mature	mallee	angles measured at whole tree level using leveled digital photo method; leaf angles reported as differences from a horizontal surface (i.e. flat horizontal leaf = 0 degrees, vertically oriented leaf = 90 degrees).	Pisek, J., Adamson, K. (2020). A dataset of leaf inclination angles for 71 different Eucalyptus species. Data in Brief.	23.6705
297	Eucalyptus baeuerlenii	-35.276	149.108	624	02/22/19	botanical garden	mature	mallee	angles measured at whole tree level using leveled digital photo method; leaf angles reported as differences from a horizontal surface (i.e. flat horizontal leaf = 0 degrees, vertically oriented leaf = 90 degrees).	Pisek, J., Adamson, K. (2020). A dataset of leaf inclination angles for 71 different Eucalyptus species. Data in Brief.	62.8787
298	Eucalyptus baeuerlenii	-35.276	149.108	624	02/22/19	botanical garden	mature	mallee	angles measured at whole tree level using leveled digital photo method; leaf angles reported as differences from a horizontal surface (i.e. flat horizontal leaf = 0 degrees, vertically oriented leaf = 90 degrees).	Pisek, J., Adamson, K. (2020). A dataset of leaf inclination angles for 71 different Eucalyptus species. Data in Brief.	87.0185
299	Eucalyptus baeuerlenii	-35.276	149.108	624	02/22/19	botanical garden	mature	mallee	angles measured at whole tree level using leveled digital photo method; leaf angles reported as differences from a horizontal surface (i.e. flat horizontal leaf = 0 degrees, vertically oriented leaf = 90 degrees).	Pisek, J., Adamson, K. (2020). A dataset of leaf inclination angles for 71 different Eucalyptus species. Data in Brief.	67.8097
300	Eucalyptus baeuerlenii	-35.276	149.108	624	02/22/19	botanical garden	mature	mallee	angles measured at whole tree level using leveled digital photo method; leaf angles reported as differences from a horizontal surface (i.e. flat horizontal leaf = 0 degrees, vertically oriented leaf = 90 degrees).	Pisek, J., Adamson, K. (2020). A dataset of leaf inclination angles for 71 different Eucalyptus species. Data in Brief.	82.7468
301	Eucalyptus baeuerlenii	-35.276	149.108	624	02/22/19	botanical garden	mature	mallee	angles measured at whole tree level using leveled digital photo method; leaf angles reported as differences from a horizontal surface (i.e. flat horizontal leaf = 0 degrees, vertically oriented leaf = 90 degrees).	Pisek, J., Adamson, K. (2020). A dataset of leaf inclination angles for 71 different Eucalyptus species. Data in Brief.	84.5226
302	Eucalyptus baeuerlenii	-35.276	149.108	624	02/22/19	botanical garden	mature	mallee	angles measured at whole tree level using leveled digital photo method; leaf angles reported as differences from a horizontal surface (i.e. flat horizontal leaf = 0 degrees, vertically oriented leaf = 90 degrees).	Pisek, J., Adamson, K. (2020). A dataset of leaf inclination angles for 71 different Eucalyptus species. Data in Brief.	52.0284
303	Eucalyptus baeuerlenii	-35.276	149.108	624	02/22/19	botanical garden	mature	mallee	angles measured at whole tree level using leveled digital photo method; leaf angles reported as differences from a horizontal surface (i.e. flat horizontal leaf = 0 degrees, vertically oriented leaf = 90 degrees).	Pisek, J., Adamson, K. (2020). A dataset of leaf inclination angles for 71 different Eucalyptus species. Data in Brief.	84.7376
304	Eucalyptus baeuerlenii	-35.276	149.108	624	02/22/19	botanical garden	mature	mallee	angles measured at whole tree level using leveled digital photo method; leaf angles reported as differences from a horizontal surface (i.e. flat horizontal leaf = 0 degrees, vertically oriented leaf = 90 degrees).	Pisek, J., Adamson, K. (2020). A dataset of leaf inclination angles for 71 different Eucalyptus species. Data in Brief.	72.8015
305	Eucalyptus baeuerlenii	-35.276	149.108	624	02/22/19	botanical garden	mature	mallee	angles measured at whole tree level using leveled digital photo method; leaf angles reported as differences from a horizontal surface (i.e. flat horizontal leaf = 0 degrees, vertically oriented leaf = 90 degrees).	Pisek, J., Adamson, K. (2020). A dataset of leaf inclination angles for 71 different Eucalyptus species. Data in Brief.	85.9958
306	Eucalyptus baeuerlenii	-35.276	149.108	624	02/22/19	botanical garden	mature	mallee	angles measured at whole tree level using leveled digital photo method; leaf angles reported as differences from a horizontal surface (i.e. flat horizontal leaf = 0 degrees, vertically oriented leaf = 90 degrees).	Pisek, J., Adamson, K. (2020). A dataset of leaf inclination angles for 71 different Eucalyptus species. Data in Brief.	82.6476
307	Eucalyptus baeuerlenii	-35.276	149.108	624	02/22/19	botanical garden	mature	mallee	angles measured at whole tree level using leveled digital photo method; leaf angles reported as differences from a horizontal surface (i.e. flat horizontal leaf = 0 degrees, vertically oriented leaf = 90 degrees).	Pisek, J., Adamson, K. (2020). A dataset of leaf inclination angles for 71 different Eucalyptus species. Data in Brief.	76.8491
308	Eucalyptus baeuerlenii	-35.276	149.108	624	02/22/19	botanical garden	mature	mallee	angles measured at whole tree level using leveled digital photo method; leaf angles reported as differences from a horizontal surface (i.e. flat horizontal leaf = 0 degrees, vertically oriented leaf = 90 degrees).	Pisek, J., Adamson, K. (2020). A dataset of leaf inclination angles for 71 different Eucalyptus species. Data in Brief.	81.5525
309	Eucalyptus baeuerlenii	-35.276	149.108	624	02/22/19	botanical garden	mature	mallee	angles measured at whole tree level using leveled digital photo method; leaf angles reported as differences from a horizontal surface (i.e. flat horizontal leaf = 0 degrees, vertically oriented leaf = 90 degrees).	Pisek, J., Adamson, K. (2020). A dataset of leaf inclination angles for 71 different Eucalyptus species. Data in Brief.	79.5923
310	Eucalyptus baeuerlenii	-35.276	149.108	624	02/22/19	botanical garden	mature	mallee	angles measured at whole tree level using leveled digital photo method; leaf angles reported as differences from a horizontal surface (i.e. flat horizontal leaf = 0 degrees, vertically oriented leaf = 90 degrees).	Pisek, J., Adamson, K. (2020). A dataset of leaf inclination angles for 71 different Eucalyptus species. Data in Brief.	59.4818
311	Eucalyptus baeuerlenii	-35.276	149.108	624	02/22/19	botanical garden	mature	mallee	angles measured at whole tree level using leveled digital photo method; leaf angles reported as differences from a horizontal surface (i.e. flat horizontal leaf = 0 degrees, vertically oriented leaf = 90 degrees).	Pisek, J., Adamson, K. (2020). A dataset of leaf inclination angles for 71 different Eucalyptus species. Data in Brief.	15.6422
312	Eucalyptus baeuerlenii	-35.276	149.108	624	02/22/19	botanical garden	mature	mallee	angles measured at whole tree level using leveled digital photo method; leaf angles reported as differences from a horizontal surface (i.e. flat horizontal leaf = 0 degrees, vertically oriented leaf = 90 degrees).	Pisek, J., Adamson, K. (2020). A dataset of leaf inclination angles for 71 different Eucalyptus species. Data in Brief.	85.6677
313	Eucalyptus baeuerlenii	-35.276	149.108	624	02/22/19	botanical garden	mature	mallee	angles measured at whole tree level using leveled digital photo method; leaf angles reported as differences from a horizontal surface (i.e. flat horizontal leaf = 0 degrees, vertically oriented leaf = 90 degrees).	Pisek, J., Adamson, K. (2020). A dataset of leaf inclination angles for 71 different Eucalyptus species. Data in Brief.	70.133
314	Eucalyptus baeuerlenii	-35.276	149.108	624	02/22/19	botanical garden	mature	mallee	angles measured at whole tree level using leveled digital photo method; leaf angles reported as differences from a horizontal surface (i.e. flat horizontal leaf = 0 degrees, vertically oriented leaf = 90 degrees).	Pisek, J., Adamson, K. (2020). A dataset of leaf inclination angles for 71 different Eucalyptus species. Data in Brief.	57.2361
315	Eucalyptus baeuerlenii	-35.276	149.108	624	02/22/19	botanical garden	mature	mallee	angles measured at whole tree level using leveled digital photo method; leaf angles reported as differences from a horizontal surface (i.e. flat horizontal leaf = 0 degrees, vertically oriented leaf = 90 degrees).	Pisek, J., Adamson, K. (2020). A dataset of leaf inclination angles for 71 different Eucalyptus species. Data in Brief.	25.3959
316	Eucalyptus baeuerlenii	-35.276	149.108	624	02/22/19	botanical garden	mature	mallee	angles measured at whole tree level using leveled digital photo method; leaf angles reported as differences from a horizontal surface (i.e. flat horizontal leaf = 0 degrees, vertically oriented leaf = 90 degrees).	Pisek, J., Adamson, K. (2020). A dataset of leaf inclination angles for 71 different Eucalyptus species. Data in Brief.	86.894
317	Eucalyptus baeuerlenii	-35.276	149.108	624	02/22/19	botanical garden	mature	mallee	angles measured at whole tree level using leveled digital photo method; leaf angles reported as differences from a horizontal surface (i.e. flat horizontal leaf = 0 degrees, vertically oriented leaf = 90 degrees).	Pisek, J., Adamson, K. (2020). A dataset of leaf inclination angles for 71 different Eucalyptus species. Data in Brief.	88.2511
318	Eucalyptus baeuerlenii	-35.276	149.108	624	02/22/19	botanical garden	mature	mallee	angles measured at whole tree level using leveled digital photo method; leaf angles reported as differences from a horizontal surface (i.e. flat horizontal leaf = 0 degrees, vertically oriented leaf = 90 degrees).	Pisek, J., Adamson, K. (2020). A dataset of leaf inclination angles for 71 different Eucalyptus species. Data in Brief.	62.7839
319	Eucalyptus baeuerlenii	-35.276	149.108	624	02/22/19	botanical garden	mature	mallee	angles measured at whole tree level using leveled digital photo method; leaf angles reported as differences from a horizontal surface (i.e. flat horizontal leaf = 0 degrees, vertically oriented leaf = 90 degrees).	Pisek, J., Adamson, K. (2020). A dataset of leaf inclination angles for 71 different Eucalyptus species. Data in Brief.	81.148
320	Eucalyptus baeuerlenii	-35.276	149.108	624	02/22/19	botanical garden	mature	mallee	angles measured at whole tree level using leveled digital photo method; leaf angles reported as differences from a horizontal surface (i.e. flat horizontal leaf = 0 degrees, vertically oriented leaf = 90 degrees).	Pisek, J., Adamson, K. (2020). A dataset of leaf inclination angles for 71 different Eucalyptus species. Data in Brief.	59.8987
321	Eucalyptus baeuerlenii	-35.276	149.108	624	02/22/19	botanical garden	mature	mallee	angles measured at whole tree level using leveled digital photo method; leaf angles reported as differences from a horizontal surface (i.e. flat horizontal leaf = 0 degrees, vertically oriented leaf = 90 degrees).	Pisek, J., Adamson, K. (2020). A dataset of leaf inclination angles for 71 different Eucalyptus species. Data in Brief.	59.7924
322	Eucalyptus baeuerlenii	-35.276	149.108	624	02/22/19	botanical garden	mature	mallee	angles measured at whole tree level using leveled digital photo method; leaf angles reported as differences from a horizontal surface (i.e. flat horizontal leaf = 0 degrees, vertically oriented leaf = 90 degrees).	Pisek, J., Adamson, K. (2020). A dataset of leaf inclination angles for 71 different Eucalyptus species. Data in Brief.	85.5488
323	Eucalyptus baeuerlenii	-35.276	149.108	624	02/22/19	botanical garden	mature	mallee	angles measured at whole tree level using leveled digital photo method; leaf angles reported as differences from a horizontal surface (i.e. flat horizontal leaf = 0 degrees, vertically oriented leaf = 90 degrees).	Pisek, J., Adamson, K. (2020). A dataset of leaf inclination angles for 71 different Eucalyptus species. Data in Brief.	79.5793
324	Eucalyptus baeuerlenii	-35.276	149.108	624	02/22/19	botanical garden	mature	mallee	angles measured at whole tree level using leveled digital photo method; leaf angles reported as differences from a horizontal surface (i.e. flat horizontal leaf = 0 degrees, vertically oriented leaf = 90 degrees).	Pisek, J., Adamson, K. (2020). A dataset of leaf inclination angles for 71 different Eucalyptus species. Data in Brief.	71.3843
325	Eucalyptus baeuerlenii	-35.276	149.108	624	02/22/19	botanical garden	mature	mallee	angles measured at whole tree level using leveled digital photo method; leaf angles reported as differences from a horizontal surface (i.e. flat horizontal leaf = 0 degrees, vertically oriented leaf = 90 degrees).	Pisek, J., Adamson, K. (2020). A dataset of leaf inclination angles for 71 different Eucalyptus species. Data in Brief.	86.9059
326	Eucalyptus baeuerlenii	-35.276	149.108	624	02/22/19	botanical garden	mature	mallee	angles measured at whole tree level using leveled digital photo method; leaf angles reported as differences from a horizontal surface (i.e. flat horizontal leaf = 0 degrees, vertically oriented leaf = 90 degrees).	Pisek, J., Adamson, K. (2020). A dataset of leaf inclination angles for 71 different Eucalyptus species. Data in Brief.	85.7636
327	Eucalyptus baeuerlenii	-35.276	149.108	624	02/22/19	botanical garden	mature	mallee	angles measured at whole tree level using leveled digital photo method; leaf angles reported as differences from a horizontal surface (i.e. flat horizontal leaf = 0 degrees, vertically oriented leaf = 90 degrees).	Pisek, J., Adamson, K. (2020). A dataset of leaf inclination angles for 71 different Eucalyptus species. Data in Brief.	82.4054
328	Eucalyptus baeuerlenii	-35.276	149.108	624	02/22/19	botanical garden	mature	mallee	angles measured at whole tree level using leveled digital photo method; leaf angles reported as differences from a horizontal surface (i.e. flat horizontal leaf = 0 degrees, vertically oriented leaf = 90 degrees).	Pisek, J., Adamson, K. (2020). A dataset of leaf inclination angles for 71 different Eucalyptus species. Data in Brief.	69.353
329	Eucalyptus baeuerlenii	-35.276	149.108	624	02/22/19	botanical garden	mature	mallee	angles measured at whole tree level using leveled digital photo method; leaf angles reported as differences from a horizontal surface (i.e. flat horizontal leaf = 0 degrees, vertically oriented leaf = 90 degrees).	Pisek, J., Adamson, K. (2020). A dataset of leaf inclination angles for 71 different Eucalyptus species. Data in Brief.	82.6656
330	Eucalyptus baeuerlenii	-35.276	149.108	624	02/22/19	botanical garden	mature	mallee	angles measured at whole tree level using leveled digital photo method; leaf angles reported as differences from a horizontal surface (i.e. flat horizontal leaf = 0 degrees, vertically oriented leaf = 90 degrees).	Pisek, J., Adamson, K. (2020). A dataset of leaf inclination angles for 71 different Eucalyptus species. Data in Brief.	60.6194
331	Eucalyptus baeuerlenii	-35.276	149.108	624	02/22/19	botanical garden	mature	mallee	angles measured at whole tree level using leveled digital photo method; leaf angles reported as differences from a horizontal surface (i.e. flat horizontal leaf = 0 degrees, vertically oriented leaf = 90 degrees).	Pisek, J., Adamson, K. (2020). A dataset of leaf inclination angles for 71 different Eucalyptus species. Data in Brief.	87.9904
332	Eucalyptus baeuerlenii	-35.276	149.108	624	02/22/19	botanical garden	mature	mallee	angles measured at whole tree level using leveled digital photo method; leaf angles reported as differences from a horizontal surface (i.e. flat horizontal leaf = 0 degrees, vertically oriented leaf = 90 degrees).	Pisek, J., Adamson, K. (2020). A dataset of leaf inclination angles for 71 different Eucalyptus species. Data in Brief.	84.5768
333	Eucalyptus baeuerlenii	-35.276	149.108	624	02/22/19	botanical garden	mature	mallee	angles measured at whole tree level using leveled digital photo method; leaf angles reported as differences from a horizontal surface (i.e. flat horizontal leaf = 0 degrees, vertically oriented leaf = 90 degrees).	Pisek, J., Adamson, K. (2020). A dataset of leaf inclination angles for 71 different Eucalyptus species. Data in Brief.	86.8849
334	Eucalyptus baeuerlenii	-35.276	149.108	624	02/22/19	botanical garden	mature	mallee	angles measured at whole tree level using leveled digital photo method; leaf angles reported as differences from a horizontal surface (i.e. flat horizontal leaf = 0 degrees, vertically oriented leaf = 90 degrees).	Pisek, J., Adamson, K. (2020). A dataset of leaf inclination angles for 71 different Eucalyptus species. Data in Brief.	77.6484
335	Eucalyptus baeuerlenii	-35.276	149.108	624	02/22/19	botanical garden	mature	mallee	angles measured at whole tree level using leveled digital photo method; leaf angles reported as differences from a horizontal surface (i.e. flat horizontal leaf = 0 degrees, vertically oriented leaf = 90 degrees).	Pisek, J., Adamson, K. (2020). A dataset of leaf inclination angles for 71 different Eucalyptus species. Data in Brief.	83.376
336	Eucalyptus baeuerlenii	-35.276	149.108	624	02/22/19	botanical garden	mature	mallee	angles measured at whole tree level using leveled digital photo method; leaf angles reported as differences from a horizontal surface (i.e. flat horizontal leaf = 0 degrees, vertically oriented leaf = 90 degrees).	Pisek, J., Adamson, K. (2020). A dataset of leaf inclination angles for 71 different Eucalyptus species. Data in Brief.	86.2759
337	Eucalyptus baeuerlenii	-35.276	149.108	624	02/22/19	botanical garden	mature	mallee	angles measured at whole tree level using leveled digital photo method; leaf angles reported as differences from a horizontal surface (i.e. flat horizontal leaf = 0 degrees, vertically oriented leaf = 90 degrees).	Pisek, J., Adamson, K. (2020). A dataset of leaf inclination angles for 71 different Eucalyptus species. Data in Brief.	81.1983
338	Eucalyptus baeuerlenii	-35.276	149.108	624	02/22/19	botanical garden	mature	mallee	angles measured at whole tree level using leveled digital photo method; leaf angles reported as differences from a horizontal surface (i.e. flat horizontal leaf = 0 degrees, vertically oriented leaf = 90 degrees).	Pisek, J., Adamson, K. (2020). A dataset of leaf inclination angles for 71 different Eucalyptus species. Data in Brief.	76.0475
339	Eucalyptus baeuerlenii	-35.276	149.108	624	02/22/19	botanical garden	mature	mallee	angles measured at whole tree level using leveled digital photo method; leaf angles reported as differences from a horizontal surface (i.e. flat horizontal leaf = 0 degrees, vertically oriented leaf = 90 degrees).	Pisek, J., Adamson, K. (2020). A dataset of leaf inclination angles for 71 different Eucalyptus species. Data in Brief.	80.2476
340	Eucalyptus baeuerlenii	-35.276	149.108	624	02/22/19	botanical garden	mature	mallee	angles measured at whole tree level using leveled digital photo method; leaf angles reported as differences from a horizontal surface (i.e. flat horizontal leaf = 0 degrees, vertically oriented leaf = 90 degrees).	Pisek, J., Adamson, K. (2020). A dataset of leaf inclination angles for 71 different Eucalyptus species. Data in Brief.	87.7832
341	Eucalyptus balladoniensis	34.125	-118.114	207	12/09/12	botanical garden (The Huntington Library, Art Collections, and Botanical Gardens, Pasadena, CA, USA)	mature	mallee	angles measured at whole tree level using leveled digital photo method; leaf angles reported as differences from a horizontal surface (i.e. flat horizontal leaf = 0 degrees, vertically oriented leaf = 90 degrees).	Pisek, J., Adamson, K. (2020). A dataset of leaf inclination angles for 71 different Eucalyptus species. Data in Brief.	89.552
342	Eucalyptus balladoniensis	34.125	-118.114	207	12/09/12	botanical garden (The Huntington Library, Art Collections, and Botanical Gardens, Pasadena, CA, USA)	mature	mallee	angles measured at whole tree level using leveled digital photo method; leaf angles reported as differences from a horizontal surface (i.e. flat horizontal leaf = 0 degrees, vertically oriented leaf = 90 degrees).	Pisek, J., Adamson, K. (2020). A dataset of leaf inclination angles for 71 different Eucalyptus species. Data in Brief.	63.435
343	Eucalyptus balladoniensis	34.125	-118.114	207	12/09/12	botanical garden (The Huntington Library, Art Collections, and Botanical Gardens, Pasadena, CA, USA)	mature	mallee	angles measured at whole tree level using leveled digital photo method; leaf angles reported as differences from a horizontal surface (i.e. flat horizontal leaf = 0 degrees, vertically oriented leaf = 90 degrees).	Pisek, J., Adamson, K. (2020). A dataset of leaf inclination angles for 71 different Eucalyptus species. Data in Brief.	52.125
344	Eucalyptus balladoniensis	34.125	-118.114	207	12/09/12	botanical garden (The Huntington Library, Art Collections, and Botanical Gardens, Pasadena, CA, USA)	mature	mallee	angles measured at whole tree level using leveled digital photo method; leaf angles reported as differences from a horizontal surface (i.e. flat horizontal leaf = 0 degrees, vertically oriented leaf = 90 degrees).	Pisek, J., Adamson, K. (2020). A dataset of leaf inclination angles for 71 different Eucalyptus species. Data in Brief.	16.783
345	Eucalyptus balladoniensis	34.125	-118.114	207	12/09/12	botanical garden (The Huntington Library, Art Collections, and Botanical Gardens, Pasadena, CA, USA)	mature	mallee	angles measured at whole tree level using leveled digital photo method; leaf angles reported as differences from a horizontal surface (i.e. flat horizontal leaf = 0 degrees, vertically oriented leaf = 90 degrees).	Pisek, J., Adamson, K. (2020). A dataset of leaf inclination angles for 71 different Eucalyptus species. Data in Brief.	76.837
346	Eucalyptus balladoniensis	34.125	-118.114	207	12/09/12	botanical garden (The Huntington Library, Art Collections, and Botanical Gardens, Pasadena, CA, USA)	mature	mallee	angles measured at whole tree level using leveled digital photo method; leaf angles reported as differences from a horizontal surface (i.e. flat horizontal leaf = 0 degrees, vertically oriented leaf = 90 degrees).	Pisek, J., Adamson, K. (2020). A dataset of leaf inclination angles for 71 different Eucalyptus species. Data in Brief.	45.451
347	Eucalyptus balladoniensis	34.125	-118.114	207	12/09/12	botanical garden (The Huntington Library, Art Collections, and Botanical Gardens, Pasadena, CA, USA)	mature	mallee	angles measured at whole tree level using leveled digital photo method; leaf angles reported as differences from a horizontal surface (i.e. flat horizontal leaf = 0 degrees, vertically oriented leaf = 90 degrees).	Pisek, J., Adamson, K. (2020). A dataset of leaf inclination angles for 71 different Eucalyptus species. Data in Brief.	58.219
348	Eucalyptus balladoniensis	34.125	-118.114	207	12/09/12	botanical garden (The Huntington Library, Art Collections, and Botanical Gardens, Pasadena, CA, USA)	mature	mallee	angles measured at whole tree level using leveled digital photo method; leaf angles reported as differences from a horizontal surface (i.e. flat horizontal leaf = 0 degrees, vertically oriented leaf = 90 degrees).	Pisek, J., Adamson, K. (2020). A dataset of leaf inclination angles for 71 different Eucalyptus species. Data in Brief.	39.094
349	Eucalyptus balladoniensis	34.125	-118.114	207	12/09/12	botanical garden (The Huntington Library, Art Collections, and Botanical Gardens, Pasadena, CA, USA)	mature	mallee	angles measured at whole tree level using leveled digital photo method; leaf angles reported as differences from a horizontal surface (i.e. flat horizontal leaf = 0 degrees, vertically oriented leaf = 90 degrees).	Pisek, J., Adamson, K. (2020). A dataset of leaf inclination angles for 71 different Eucalyptus species. Data in Brief.	70.219
350	Eucalyptus balladoniensis	34.125	-118.114	207	12/09/12	botanical garden (The Huntington Library, Art Collections, and Botanical Gardens, Pasadena, CA, USA)	mature	mallee	angles measured at whole tree level using leveled digital photo method; leaf angles reported as differences from a horizontal surface (i.e. flat horizontal leaf = 0 degrees, vertically oriented leaf = 90 degrees).	Pisek, J., Adamson, K. (2020). A dataset of leaf inclination angles for 71 different Eucalyptus species. Data in Brief.	57.381
351	Eucalyptus balladoniensis	34.125	-118.114	207	12/09/12	botanical garden (The Huntington Library, Art Collections, and Botanical Gardens, Pasadena, CA, USA)	mature	mallee	angles measured at whole tree level using leveled digital photo method; leaf angles reported as differences from a horizontal surface (i.e. flat horizontal leaf = 0 degrees, vertically oriented leaf = 90 degrees).	Pisek, J., Adamson, K. (2020). A dataset of leaf inclination angles for 71 different Eucalyptus species. Data in Brief.	49.586
352	Eucalyptus balladoniensis	34.125	-118.114	207	12/09/12	botanical garden (The Huntington Library, Art Collections, and Botanical Gardens, Pasadena, CA, USA)	mature	mallee	angles measured at whole tree level using leveled digital photo method; leaf angles reported as differences from a horizontal surface (i.e. flat horizontal leaf = 0 degrees, vertically oriented leaf = 90 degrees).	Pisek, J., Adamson, K. (2020). A dataset of leaf inclination angles for 71 different Eucalyptus species. Data in Brief.	70.183
353	Eucalyptus balladoniensis	34.125	-118.114	207	12/09/12	botanical garden (The Huntington Library, Art Collections, and Botanical Gardens, Pasadena, CA, USA)	mature	mallee	angles measured at whole tree level using leveled digital photo method; leaf angles reported as differences from a horizontal surface (i.e. flat horizontal leaf = 0 degrees, vertically oriented leaf = 90 degrees).	Pisek, J., Adamson, K. (2020). A dataset of leaf inclination angles for 71 different Eucalyptus species. Data in Brief.	55.465
354	Eucalyptus balladoniensis	34.125	-118.114	207	12/09/12	botanical garden (The Huntington Library, Art Collections, and Botanical Gardens, Pasadena, CA, USA)	mature	mallee	angles measured at whole tree level using leveled digital photo method; leaf angles reported as differences from a horizontal surface (i.e. flat horizontal leaf = 0 degrees, vertically oriented leaf = 90 degrees).	Pisek, J., Adamson, K. (2020). A dataset of leaf inclination angles for 71 different Eucalyptus species. Data in Brief.	60.803
355	Eucalyptus balladoniensis	34.125	-118.114	207	12/09/12	botanical garden (The Huntington Library, Art Collections, and Botanical Gardens, Pasadena, CA, USA)	mature	mallee	angles measured at whole tree level using leveled digital photo method; leaf angles reported as differences from a horizontal surface (i.e. flat horizontal leaf = 0 degrees, vertically oriented leaf = 90 degrees).	Pisek, J., Adamson, K. (2020). A dataset of leaf inclination angles for 71 different Eucalyptus species. Data in Brief.	51.34
356	Eucalyptus balladoniensis	34.125	-118.114	207	12/09/12	botanical garden (The Huntington Library, Art Collections, and Botanical Gardens, Pasadena, CA, USA)	mature	mallee	angles measured at whole tree level using leveled digital photo method; leaf angles reported as differences from a horizontal surface (i.e. flat horizontal leaf = 0 degrees, vertically oriented leaf = 90 degrees).	Pisek, J., Adamson, K. (2020). A dataset of leaf inclination angles for 71 different Eucalyptus species. Data in Brief.	81.404
357	Eucalyptus balladoniensis	34.125	-118.114	207	12/09/12	botanical garden (The Huntington Library, Art Collections, and Botanical Gardens, Pasadena, CA, USA)	mature	mallee	angles measured at whole tree level using leveled digital photo method; leaf angles reported as differences from a horizontal surface (i.e. flat horizontal leaf = 0 degrees, vertically oriented leaf = 90 degrees).	Pisek, J., Adamson, K. (2020). A dataset of leaf inclination angles for 71 different Eucalyptus species. Data in Brief.	0
358	Eucalyptus balladoniensis	34.125	-118.114	207	12/09/12	botanical garden (The Huntington Library, Art Collections, and Botanical Gardens, Pasadena, CA, USA)	mature	mallee	angles measured at whole tree level using leveled digital photo method; leaf angles reported as differences from a horizontal surface (i.e. flat horizontal leaf = 0 degrees, vertically oriented leaf = 90 degrees).	Pisek, J., Adamson, K. (2020). A dataset of leaf inclination angles for 71 different Eucalyptus species. Data in Brief.	5.654
359	Eucalyptus balladoniensis	34.125	-118.114	207	12/09/12	botanical garden (The Huntington Library, Art Collections, and Botanical Gardens, Pasadena, CA, USA)	mature	mallee	angles measured at whole tree level using leveled digital photo method; leaf angles reported as differences from a horizontal surface (i.e. flat horizontal leaf = 0 degrees, vertically oriented leaf = 90 degrees).	Pisek, J., Adamson, K. (2020). A dataset of leaf inclination angles for 71 different Eucalyptus species. Data in Brief.	19.537
360	Eucalyptus balladoniensis	34.125	-118.114	207	12/09/12	botanical garden (The Huntington Library, Art Collections, and Botanical Gardens, Pasadena, CA, USA)	mature	mallee	angles measured at whole tree level using leveled digital photo method; leaf angles reported as differences from a horizontal surface (i.e. flat horizontal leaf = 0 degrees, vertically oriented leaf = 90 degrees).	Pisek, J., Adamson, K. (2020). A dataset of leaf inclination angles for 71 different Eucalyptus species. Data in Brief.	2.834
361	Eucalyptus balladoniensis	34.125	-118.114	207	12/09/12	botanical garden (The Huntington Library, Art Collections, and Botanical Gardens, Pasadena, CA, USA)	mature	mallee	angles measured at whole tree level using leveled digital photo method; leaf angles reported as differences from a horizontal surface (i.e. flat horizontal leaf = 0 degrees, vertically oriented leaf = 90 degrees).	Pisek, J., Adamson, K. (2020). A dataset of leaf inclination angles for 71 different Eucalyptus species. Data in Brief.	82.666
362	Eucalyptus balladoniensis	34.125	-118.114	207	12/09/12	botanical garden (The Huntington Library, Art Collections, and Botanical Gardens, Pasadena, CA, USA)	mature	mallee	angles measured at whole tree level using leveled digital photo method; leaf angles reported as differences from a horizontal surface (i.e. flat horizontal leaf = 0 degrees, vertically oriented leaf = 90 degrees).	Pisek, J., Adamson, K. (2020). A dataset of leaf inclination angles for 71 different Eucalyptus species. Data in Brief.	41.594
363	Eucalyptus balladoniensis	34.125	-118.114	207	12/09/12	botanical garden (The Huntington Library, Art Collections, and Botanical Gardens, Pasadena, CA, USA)	mature	mallee	angles measured at whole tree level using leveled digital photo method; leaf angles reported as differences from a horizontal surface (i.e. flat horizontal leaf = 0 degrees, vertically oriented leaf = 90 degrees).	Pisek, J., Adamson, K. (2020). A dataset of leaf inclination angles for 71 different Eucalyptus species. Data in Brief.	56.083
364	Eucalyptus balladoniensis	34.125	-118.114	207	12/09/12	botanical garden (The Huntington Library, Art Collections, and Botanical Gardens, Pasadena, CA, USA)	mature	mallee	angles measured at whole tree level using leveled digital photo method; leaf angles reported as differences from a horizontal surface (i.e. flat horizontal leaf = 0 degrees, vertically oriented leaf = 90 degrees).	Pisek, J., Adamson, K. (2020). A dataset of leaf inclination angles for 71 different Eucalyptus species. Data in Brief.	70.56
365	Eucalyptus balladoniensis	34.125	-118.114	207	12/09/12	botanical garden (The Huntington Library, Art Collections, and Botanical Gardens, Pasadena, CA, USA)	mature	mallee	angles measured at whole tree level using leveled digital photo method; leaf angles reported as differences from a horizontal surface (i.e. flat horizontal leaf = 0 degrees, vertically oriented leaf = 90 degrees).	Pisek, J., Adamson, K. (2020). A dataset of leaf inclination angles for 71 different Eucalyptus species. Data in Brief.	74.578
366	Eucalyptus balladoniensis	34.125	-118.114	207	12/09/12	botanical garden (The Huntington Library, Art Collections, and Botanical Gardens, Pasadena, CA, USA)	mature	mallee	angles measured at whole tree level using leveled digital photo method; leaf angles reported as differences from a horizontal surface (i.e. flat horizontal leaf = 0 degrees, vertically oriented leaf = 90 degrees).	Pisek, J., Adamson, K. (2020). A dataset of leaf inclination angles for 71 different Eucalyptus species. Data in Brief.	38.723
367	Eucalyptus balladoniensis	34.125	-118.114	207	12/09/12	botanical garden (The Huntington Library, Art Collections, and Botanical Gardens, Pasadena, CA, USA)	mature	mallee	angles measured at whole tree level using leveled digital photo method; leaf angles reported as differences from a horizontal surface (i.e. flat horizontal leaf = 0 degrees, vertically oriented leaf = 90 degrees).	Pisek, J., Adamson, K. (2020). A dataset of leaf inclination angles for 71 different Eucalyptus species. Data in Brief.	35.48
368	Eucalyptus balladoniensis	34.125	-118.114	207	12/09/12	botanical garden (The Huntington Library, Art Collections, and Botanical Gardens, Pasadena, CA, USA)	mature	mallee	angles measured at whole tree level using leveled digital photo method; leaf angles reported as differences from a horizontal surface (i.e. flat horizontal leaf = 0 degrees, vertically oriented leaf = 90 degrees).	Pisek, J., Adamson, K. (2020). A dataset of leaf inclination angles for 71 different Eucalyptus species. Data in Brief.	46.909
369	Eucalyptus balladoniensis	34.125	-118.114	207	12/09/12	botanical garden (The Huntington Library, Art Collections, and Botanical Gardens, Pasadena, CA, USA)	mature	mallee	angles measured at whole tree level using leveled digital photo method; leaf angles reported as differences from a horizontal surface (i.e. flat horizontal leaf = 0 degrees, vertically oriented leaf = 90 degrees).	Pisek, J., Adamson, K. (2020). A dataset of leaf inclination angles for 71 different Eucalyptus species. Data in Brief.	52.595
370	Eucalyptus balladoniensis	34.125	-118.114	207	12/09/12	botanical garden (The Huntington Library, Art Collections, and Botanical Gardens, Pasadena, CA, USA)	mature	mallee	angles measured at whole tree level using leveled digital photo method; leaf angles reported as differences from a horizontal surface (i.e. flat horizontal leaf = 0 degrees, vertically oriented leaf = 90 degrees).	Pisek, J., Adamson, K. (2020). A dataset of leaf inclination angles for 71 different Eucalyptus species. Data in Brief.	47.42
371	Eucalyptus balladoniensis	34.125	-118.114	207	12/09/12	botanical garden (The Huntington Library, Art Collections, and Botanical Gardens, Pasadena, CA, USA)	mature	mallee	angles measured at whole tree level using leveled digital photo method; leaf angles reported as differences from a horizontal surface (i.e. flat horizontal leaf = 0 degrees, vertically oriented leaf = 90 degrees).	Pisek, J., Adamson, K. (2020). A dataset of leaf inclination angles for 71 different Eucalyptus species. Data in Brief.	39.161
372	Eucalyptus balladoniensis	34.125	-118.114	207	12/09/12	botanical garden (The Huntington Library, Art Collections, and Botanical Gardens, Pasadena, CA, USA)	mature	mallee	angles measured at whole tree level using leveled digital photo method; leaf angles reported as differences from a horizontal surface (i.e. flat horizontal leaf = 0 degrees, vertically oriented leaf = 90 degrees).	Pisek, J., Adamson, K. (2020). A dataset of leaf inclination angles for 71 different Eucalyptus species. Data in Brief.	22.262
373	Eucalyptus balladoniensis	34.125	-118.114	207	12/09/12	botanical garden (The Huntington Library, Art Collections, and Botanical Gardens, Pasadena, CA, USA)	mature	mallee	angles measured at whole tree level using leveled digital photo method; leaf angles reported as differences from a horizontal surface (i.e. flat horizontal leaf = 0 degrees, vertically oriented leaf = 90 degrees).	Pisek, J., Adamson, K. (2020). A dataset of leaf inclination angles for 71 different Eucalyptus species. Data in Brief.	57.499
374	Eucalyptus balladoniensis	34.125	-118.114	207	12/09/12	botanical garden (The Huntington Library, Art Collections, and Botanical Gardens, Pasadena, CA, USA)	mature	mallee	angles measured at whole tree level using leveled digital photo method; leaf angles reported as differences from a horizontal surface (i.e. flat horizontal leaf = 0 degrees, vertically oriented leaf = 90 degrees).	Pisek, J., Adamson, K. (2020). A dataset of leaf inclination angles for 71 different Eucalyptus species. Data in Brief.	66.861
375	Eucalyptus balladoniensis	34.125	-118.114	207	12/09/12	botanical garden (The Huntington Library, Art Collections, and Botanical Gardens, Pasadena, CA, USA)	mature	mallee	angles measured at whole tree level using leveled digital photo method; leaf angles reported as differences from a horizontal surface (i.e. flat horizontal leaf = 0 degrees, vertically oriented leaf = 90 degrees).	Pisek, J., Adamson, K. (2020). A dataset of leaf inclination angles for 71 different Eucalyptus species. Data in Brief.	65.925
376	Eucalyptus balladoniensis	34.125	-118.114	207	12/09/12	botanical garden (The Huntington Library, Art Collections, and Botanical Gardens, Pasadena, CA, USA)	mature	mallee	angles measured at whole tree level using leveled digital photo method; leaf angles reported as differences from a horizontal surface (i.e. flat horizontal leaf = 0 degrees, vertically oriented leaf = 90 degrees).	Pisek, J., Adamson, K. (2020). A dataset of leaf inclination angles for 71 different Eucalyptus species. Data in Brief.	61.631
377	Eucalyptus balladoniensis	34.125	-118.114	207	12/09/12	botanical garden (The Huntington Library, Art Collections, and Botanical Gardens, Pasadena, CA, USA)	mature	mallee	angles measured at whole tree level using leveled digital photo method; leaf angles reported as differences from a horizontal surface (i.e. flat horizontal leaf = 0 degrees, vertically oriented leaf = 90 degrees).	Pisek, J., Adamson, K. (2020). A dataset of leaf inclination angles for 71 different Eucalyptus species. Data in Brief.	3.74
378	Eucalyptus balladoniensis	34.125	-118.114	207	12/09/12	botanical garden (The Huntington Library, Art Collections, and Botanical Gardens, Pasadena, CA, USA)	mature	mallee	angles measured at whole tree level using leveled digital photo method; leaf angles reported as differences from a horizontal surface (i.e. flat horizontal leaf = 0 degrees, vertically oriented leaf = 90 degrees).	Pisek, J., Adamson, K. (2020). A dataset of leaf inclination angles for 71 different Eucalyptus species. Data in Brief.	79.641
379	Eucalyptus balladoniensis	34.125	-118.114	207	12/09/12	botanical garden (The Huntington Library, Art Collections, and Botanical Gardens, Pasadena, CA, USA)	mature	mallee	angles measured at whole tree level using leveled digital photo method; leaf angles reported as differences from a horizontal surface (i.e. flat horizontal leaf = 0 degrees, vertically oriented leaf = 90 degrees).	Pisek, J., Adamson, K. (2020). A dataset of leaf inclination angles for 71 different Eucalyptus species. Data in Brief.	57.903
380	Eucalyptus balladoniensis	34.125	-118.114	207	12/09/12	botanical garden (The Huntington Library, Art Collections, and Botanical Gardens, Pasadena, CA, USA)	mature	mallee	angles measured at whole tree level using leveled digital photo method; leaf angles reported as differences from a horizontal surface (i.e. flat horizontal leaf = 0 degrees, vertically oriented leaf = 90 degrees).	Pisek, J., Adamson, K. (2020). A dataset of leaf inclination angles for 71 different Eucalyptus species. Data in Brief.	67.891
381	Eucalyptus balladoniensis	34.125	-118.114	207	12/09/12	botanical garden (The Huntington Library, Art Collections, and Botanical Gardens, Pasadena, CA, USA)	mature	mallee	angles measured at whole tree level using leveled digital photo method; leaf angles reported as differences from a horizontal surface (i.e. flat horizontal leaf = 0 degrees, vertically oriented leaf = 90 degrees).	Pisek, J., Adamson, K. (2020). A dataset of leaf inclination angles for 71 different Eucalyptus species. Data in Brief.	51.645
382	Eucalyptus balladoniensis	34.125	-118.114	207	12/09/12	botanical garden (The Huntington Library, Art Collections, and Botanical Gardens, Pasadena, CA, USA)	mature	mallee	angles measured at whole tree level using leveled digital photo method; leaf angles reported as differences from a horizontal surface (i.e. flat horizontal leaf = 0 degrees, vertically oriented leaf = 90 degrees).	Pisek, J., Adamson, K. (2020). A dataset of leaf inclination angles for 71 different Eucalyptus species. Data in Brief.	71.188
383	Eucalyptus balladoniensis	34.125	-118.114	207	12/09/12	botanical garden (The Huntington Library, Art Collections, and Botanical Gardens, Pasadena, CA, USA)	mature	mallee	angles measured at whole tree level using leveled digital photo method; leaf angles reported as differences from a horizontal surface (i.e. flat horizontal leaf = 0 degrees, vertically oriented leaf = 90 degrees).	Pisek, J., Adamson, K. (2020). A dataset of leaf inclination angles for 71 different Eucalyptus species. Data in Brief.	4.667
384	Eucalyptus balladoniensis	34.125	-118.114	207	12/09/12	botanical garden (The Huntington Library, Art Collections, and Botanical Gardens, Pasadena, CA, USA)	mature	mallee	angles measured at whole tree level using leveled digital photo method; leaf angles reported as differences from a horizontal surface (i.e. flat horizontal leaf = 0 degrees, vertically oriented leaf = 90 degrees).	Pisek, J., Adamson, K. (2020). A dataset of leaf inclination angles for 71 different Eucalyptus species. Data in Brief.	55.408
385	Eucalyptus balladoniensis	34.125	-118.114	207	12/09/12	botanical garden (The Huntington Library, Art Collections, and Botanical Gardens, Pasadena, CA, USA)	mature	mallee	angles measured at whole tree level using leveled digital photo method; leaf angles reported as differences from a horizontal surface (i.e. flat horizontal leaf = 0 degrees, vertically oriented leaf = 90 degrees).	Pisek, J., Adamson, K. (2020). A dataset of leaf inclination angles for 71 different Eucalyptus species. Data in Brief.	34.939
386	Eucalyptus balladoniensis	34.125	-118.114	207	12/09/12	botanical garden (The Huntington Library, Art Collections, and Botanical Gardens, Pasadena, CA, USA)	mature	mallee	angles measured at whole tree level using leveled digital photo method; leaf angles reported as differences from a horizontal surface (i.e. flat horizontal leaf = 0 degrees, vertically oriented leaf = 90 degrees).	Pisek, J., Adamson, K. (2020). A dataset of leaf inclination angles for 71 different Eucalyptus species. Data in Brief.	76.464
387	Eucalyptus balladoniensis	34.125	-118.114	207	12/09/12	botanical garden (The Huntington Library, Art Collections, and Botanical Gardens, Pasadena, CA, USA)	mature	mallee	angles measured at whole tree level using leveled digital photo method; leaf angles reported as differences from a horizontal surface (i.e. flat horizontal leaf = 0 degrees, vertically oriented leaf = 90 degrees).	Pisek, J., Adamson, K. (2020). A dataset of leaf inclination angles for 71 different Eucalyptus species. Data in Brief.	39.019
388	Eucalyptus balladoniensis	34.125	-118.114	207	12/09/12	botanical garden (The Huntington Library, Art Collections, and Botanical Gardens, Pasadena, CA, USA)	mature	mallee	angles measured at whole tree level using leveled digital photo method; leaf angles reported as differences from a horizontal surface (i.e. flat horizontal leaf = 0 degrees, vertically oriented leaf = 90 degrees).	Pisek, J., Adamson, K. (2020). A dataset of leaf inclination angles for 71 different Eucalyptus species. Data in Brief.	80.91
389	Eucalyptus balladoniensis	34.125	-118.114	207	12/09/12	botanical garden (The Huntington Library, Art Collections, and Botanical Gardens, Pasadena, CA, USA)	mature	mallee	angles measured at whole tree level using leveled digital photo method; leaf angles reported as differences from a horizontal surface (i.e. flat horizontal leaf = 0 degrees, vertically oriented leaf = 90 degrees).	Pisek, J., Adamson, K. (2020). A dataset of leaf inclination angles for 71 different Eucalyptus species. Data in Brief.	85.412
390	Eucalyptus balladoniensis	34.125	-118.114	207	12/09/12	botanical garden (The Huntington Library, Art Collections, and Botanical Gardens, Pasadena, CA, USA)	mature	mallee	angles measured at whole tree level using leveled digital photo method; leaf angles reported as differences from a horizontal surface (i.e. flat horizontal leaf = 0 degrees, vertically oriented leaf = 90 degrees).	Pisek, J., Adamson, K. (2020). A dataset of leaf inclination angles for 71 different Eucalyptus species. Data in Brief.	16.543
391	Eucalyptus balladoniensis	34.125	-118.114	207	12/09/12	botanical garden (The Huntington Library, Art Collections, and Botanical Gardens, Pasadena, CA, USA)	mature	mallee	angles measured at whole tree level using leveled digital photo method; leaf angles reported as differences from a horizontal surface (i.e. flat horizontal leaf = 0 degrees, vertically oriented leaf = 90 degrees).	Pisek, J., Adamson, K. (2020). A dataset of leaf inclination angles for 71 different Eucalyptus species. Data in Brief.	13.543
392	Eucalyptus balladoniensis	34.125	-118.114	207	12/09/12	botanical garden (The Huntington Library, Art Collections, and Botanical Gardens, Pasadena, CA, USA)	mature	mallee	angles measured at whole tree level using leveled digital photo method; leaf angles reported as differences from a horizontal surface (i.e. flat horizontal leaf = 0 degrees, vertically oriented leaf = 90 degrees).	Pisek, J., Adamson, K. (2020). A dataset of leaf inclination angles for 71 different Eucalyptus species. Data in Brief.	55.437
393	Eucalyptus balladoniensis	34.125	-118.114	207	12/09/12	botanical garden (The Huntington Library, Art Collections, and Botanical Gardens, Pasadena, CA, USA)	mature	mallee	angles measured at whole tree level using leveled digital photo method; leaf angles reported as differences from a horizontal surface (i.e. flat horizontal leaf = 0 degrees, vertically oriented leaf = 90 degrees).	Pisek, J., Adamson, K. (2020). A dataset of leaf inclination angles for 71 different Eucalyptus species. Data in Brief.	57.704
394	Eucalyptus balladoniensis	34.125	-118.114	207	12/09/12	botanical garden (The Huntington Library, Art Collections, and Botanical Gardens, Pasadena, CA, USA)	mature	mallee	angles measured at whole tree level using leveled digital photo method; leaf angles reported as differences from a horizontal surface (i.e. flat horizontal leaf = 0 degrees, vertically oriented leaf = 90 degrees).	Pisek, J., Adamson, K. (2020). A dataset of leaf inclination angles for 71 different Eucalyptus species. Data in Brief.	45
395	Eucalyptus balladoniensis	34.125	-118.114	207	12/09/12	botanical garden (The Huntington Library, Art Collections, and Botanical Gardens, Pasadena, CA, USA)	mature	mallee	angles measured at whole tree level using leveled digital photo method; leaf angles reported as differences from a horizontal surface (i.e. flat horizontal leaf = 0 degrees, vertically oriented leaf = 90 degrees).	Pisek, J., Adamson, K. (2020). A dataset of leaf inclination angles for 71 different Eucalyptus species. Data in Brief.	50.075
396	Eucalyptus balladoniensis	34.125	-118.114	207	12/09/12	botanical garden (The Huntington Library, Art Collections, and Botanical Gardens, Pasadena, CA, USA)	mature	mallee	angles measured at whole tree level using leveled digital photo method; leaf angles reported as differences from a horizontal surface (i.e. flat horizontal leaf = 0 degrees, vertically oriented leaf = 90 degrees).	Pisek, J., Adamson, K. (2020). A dataset of leaf inclination angles for 71 different Eucalyptus species. Data in Brief.	45.864
397	Eucalyptus balladoniensis	34.125	-118.114	207	12/09/12	botanical garden (The Huntington Library, Art Collections, and Botanical Gardens, Pasadena, CA, USA)	mature	mallee	angles measured at whole tree level using leveled digital photo method; leaf angles reported as differences from a horizontal surface (i.e. flat horizontal leaf = 0 degrees, vertically oriented leaf = 90 degrees).	Pisek, J., Adamson, K. (2020). A dataset of leaf inclination angles for 71 different Eucalyptus species. Data in Brief.	39.447
398	Eucalyptus balladoniensis	34.125	-118.114	207	12/09/12	botanical garden (The Huntington Library, Art Collections, and Botanical Gardens, Pasadena, CA, USA)	mature	mallee	angles measured at whole tree level using leveled digital photo method; leaf angles reported as differences from a horizontal surface (i.e. flat horizontal leaf = 0 degrees, vertically oriented leaf = 90 degrees).	Pisek, J., Adamson, K. (2020). A dataset of leaf inclination angles for 71 different Eucalyptus species. Data in Brief.	51.633
399	Eucalyptus balladoniensis	34.125	-118.114	207	12/09/12	botanical garden (The Huntington Library, Art Collections, and Botanical Gardens, Pasadena, CA, USA)	mature	mallee	angles measured at whole tree level using leveled digital photo method; leaf angles reported as differences from a horizontal surface (i.e. flat horizontal leaf = 0 degrees, vertically oriented leaf = 90 degrees).	Pisek, J., Adamson, K. (2020). A dataset of leaf inclination angles for 71 different Eucalyptus species. Data in Brief.	48.918
400	Eucalyptus balladoniensis	34.125	-118.114	207	12/09/12	botanical garden (The Huntington Library, Art Collections, and Botanical Gardens, Pasadena, CA, USA)	mature	mallee	angles measured at whole tree level using leveled digital photo method; leaf angles reported as differences from a horizontal surface (i.e. flat horizontal leaf = 0 degrees, vertically oriented leaf = 90 degrees).	Pisek, J., Adamson, K. (2020). A dataset of leaf inclination angles for 71 different Eucalyptus species. Data in Brief.	67.094
401	Eucalyptus balladoniensis	34.125	-118.114	207	12/09/12	botanical garden (The Huntington Library, Art Collections, and Botanical Gardens, Pasadena, CA, USA)	mature	mallee	angles measured at whole tree level using leveled digital photo method; leaf angles reported as differences from a horizontal surface (i.e. flat horizontal leaf = 0 degrees, vertically oriented leaf = 90 degrees).	Pisek, J., Adamson, K. (2020). A dataset of leaf inclination angles for 71 different Eucalyptus species. Data in Brief.	68.875
402	Eucalyptus balladoniensis	34.125	-118.114	207	12/09/12	botanical garden (The Huntington Library, Art Collections, and Botanical Gardens, Pasadena, CA, USA)	mature	mallee	angles measured at whole tree level using leveled digital photo method; leaf angles reported as differences from a horizontal surface (i.e. flat horizontal leaf = 0 degrees, vertically oriented leaf = 90 degrees).	Pisek, J., Adamson, K. (2020). A dataset of leaf inclination angles for 71 different Eucalyptus species. Data in Brief.	74.249
403	Eucalyptus balladoniensis	34.125	-118.114	207	12/09/12	botanical garden (The Huntington Library, Art Collections, and Botanical Gardens, Pasadena, CA, USA)	mature	mallee	angles measured at whole tree level using leveled digital photo method; leaf angles reported as differences from a horizontal surface (i.e. flat horizontal leaf = 0 degrees, vertically oriented leaf = 90 degrees).	Pisek, J., Adamson, K. (2020). A dataset of leaf inclination angles for 71 different Eucalyptus species. Data in Brief.	45.236
404	Eucalyptus balladoniensis	34.125	-118.114	207	12/09/12	botanical garden (The Huntington Library, Art Collections, and Botanical Gardens, Pasadena, CA, USA)	mature	mallee	angles measured at whole tree level using leveled digital photo method; leaf angles reported as differences from a horizontal surface (i.e. flat horizontal leaf = 0 degrees, vertically oriented leaf = 90 degrees).	Pisek, J., Adamson, K. (2020). A dataset of leaf inclination angles for 71 different Eucalyptus species. Data in Brief.	38.726
405	Eucalyptus balladoniensis	34.125	-118.114	207	12/09/12	botanical garden (The Huntington Library, Art Collections, and Botanical Gardens, Pasadena, CA, USA)	mature	mallee	angles measured at whole tree level using leveled digital photo method; leaf angles reported as differences from a horizontal surface (i.e. flat horizontal leaf = 0 degrees, vertically oriented leaf = 90 degrees).	Pisek, J., Adamson, K. (2020). A dataset of leaf inclination angles for 71 different Eucalyptus species. Data in Brief.	65.898
406	Eucalyptus balladoniensis	34.125	-118.114	207	12/09/12	botanical garden (The Huntington Library, Art Collections, and Botanical Gardens, Pasadena, CA, USA)	mature	mallee	angles measured at whole tree level using leveled digital photo method; leaf angles reported as differences from a horizontal surface (i.e. flat horizontal leaf = 0 degrees, vertically oriented leaf = 90 degrees).	Pisek, J., Adamson, K. (2020). A dataset of leaf inclination angles for 71 different Eucalyptus species. Data in Brief.	41.468
407	Eucalyptus balladoniensis	34.125	-118.114	207	12/09/12	botanical garden (The Huntington Library, Art Collections, and Botanical Gardens, Pasadena, CA, USA)	mature	mallee	angles measured at whole tree level using leveled digital photo method; leaf angles reported as differences from a horizontal surface (i.e. flat horizontal leaf = 0 degrees, vertically oriented leaf = 90 degrees).	Pisek, J., Adamson, K. (2020). A dataset of leaf inclination angles for 71 different Eucalyptus species. Data in Brief.	17.312
408	Eucalyptus balladoniensis	34.125	-118.114	207	12/09/12	botanical garden (The Huntington Library, Art Collections, and Botanical Gardens, Pasadena, CA, USA)	mature	mallee	angles measured at whole tree level using leveled digital photo method; leaf angles reported as differences from a horizontal surface (i.e. flat horizontal leaf = 0 degrees, vertically oriented leaf = 90 degrees).	Pisek, J., Adamson, K. (2020). A dataset of leaf inclination angles for 71 different Eucalyptus species. Data in Brief.	33.951
409	Eucalyptus balladoniensis	34.125	-118.114	207	12/09/12	botanical garden (The Huntington Library, Art Collections, and Botanical Gardens, Pasadena, CA, USA)	mature	mallee	angles measured at whole tree level using leveled digital photo method; leaf angles reported as differences from a horizontal surface (i.e. flat horizontal leaf = 0 degrees, vertically oriented leaf = 90 degrees).	Pisek, J., Adamson, K. (2020). A dataset of leaf inclination angles for 71 different Eucalyptus species. Data in Brief.	57.44
410	Eucalyptus balladoniensis	34.125	-118.114	207	12/09/12	botanical garden (The Huntington Library, Art Collections, and Botanical Gardens, Pasadena, CA, USA)	mature	mallee	angles measured at whole tree level using leveled digital photo method; leaf angles reported as differences from a horizontal surface (i.e. flat horizontal leaf = 0 degrees, vertically oriented leaf = 90 degrees).	Pisek, J., Adamson, K. (2020). A dataset of leaf inclination angles for 71 different Eucalyptus species. Data in Brief.	80.816
411	Eucalyptus balladoniensis	34.125	-118.114	207	12/09/12	botanical garden (The Huntington Library, Art Collections, and Botanical Gardens, Pasadena, CA, USA)	mature	mallee	angles measured at whole tree level using leveled digital photo method; leaf angles reported as differences from a horizontal surface (i.e. flat horizontal leaf = 0 degrees, vertically oriented leaf = 90 degrees).	Pisek, J., Adamson, K. (2020). A dataset of leaf inclination angles for 71 different Eucalyptus species. Data in Brief.	61.557
412	Eucalyptus balladoniensis	34.125	-118.114	207	12/09/12	botanical garden (The Huntington Library, Art Collections, and Botanical Gardens, Pasadena, CA, USA)	mature	mallee	angles measured at whole tree level using leveled digital photo method; leaf angles reported as differences from a horizontal surface (i.e. flat horizontal leaf = 0 degrees, vertically oriented leaf = 90 degrees).	Pisek, J., Adamson, K. (2020). A dataset of leaf inclination angles for 71 different Eucalyptus species. Data in Brief.	44.1
413	Eucalyptus balladoniensis	34.125	-118.114	207	12/09/12	botanical garden (The Huntington Library, Art Collections, and Botanical Gardens, Pasadena, CA, USA)	mature	mallee	angles measured at whole tree level using leveled digital photo method; leaf angles reported as differences from a horizontal surface (i.e. flat horizontal leaf = 0 degrees, vertically oriented leaf = 90 degrees).	Pisek, J., Adamson, K. (2020). A dataset of leaf inclination angles for 71 different Eucalyptus species. Data in Brief.	72.15
414	Eucalyptus balladoniensis	34.125	-118.114	207	12/09/12	botanical garden (The Huntington Library, Art Collections, and Botanical Gardens, Pasadena, CA, USA)	mature	mallee	angles measured at whole tree level using leveled digital photo method; leaf angles reported as differences from a horizontal surface (i.e. flat horizontal leaf = 0 degrees, vertically oriented leaf = 90 degrees).	Pisek, J., Adamson, K. (2020). A dataset of leaf inclination angles for 71 different Eucalyptus species. Data in Brief.	64.179
415	Eucalyptus balladoniensis	34.125	-118.114	207	12/09/12	botanical garden (The Huntington Library, Art Collections, and Botanical Gardens, Pasadena, CA, USA)	mature	mallee	angles measured at whole tree level using leveled digital photo method; leaf angles reported as differences from a horizontal surface (i.e. flat horizontal leaf = 0 degrees, vertically oriented leaf = 90 degrees).	Pisek, J., Adamson, K. (2020). A dataset of leaf inclination angles for 71 different Eucalyptus species. Data in Brief.	90
416	Eucalyptus balladoniensis	34.125	-118.114	207	12/09/12	botanical garden (The Huntington Library, Art Collections, and Botanical Gardens, Pasadena, CA, USA)	mature	mallee	angles measured at whole tree level using leveled digital photo method; leaf angles reported as differences from a horizontal surface (i.e. flat horizontal leaf = 0 degrees, vertically oriented leaf = 90 degrees).	Pisek, J., Adamson, K. (2020). A dataset of leaf inclination angles for 71 different Eucalyptus species. Data in Brief.	17.199
417	Eucalyptus balladoniensis	34.125	-118.114	207	12/09/12	botanical garden (The Huntington Library, Art Collections, and Botanical Gardens, Pasadena, CA, USA)	mature	mallee	angles measured at whole tree level using leveled digital photo method; leaf angles reported as differences from a horizontal surface (i.e. flat horizontal leaf = 0 degrees, vertically oriented leaf = 90 degrees).	Pisek, J., Adamson, K. (2020). A dataset of leaf inclination angles for 71 different Eucalyptus species. Data in Brief.	17.819
418	Eucalyptus balladoniensis	34.125	-118.114	207	12/09/12	botanical garden (The Huntington Library, Art Collections, and Botanical Gardens, Pasadena, CA, USA)	mature	mallee	angles measured at whole tree level using leveled digital photo method; leaf angles reported as differences from a horizontal surface (i.e. flat horizontal leaf = 0 degrees, vertically oriented leaf = 90 degrees).	Pisek, J., Adamson, K. (2020). A dataset of leaf inclination angles for 71 different Eucalyptus species. Data in Brief.	0.69
419	Eucalyptus balladoniensis	34.125	-118.114	207	12/09/12	botanical garden (The Huntington Library, Art Collections, and Botanical Gardens, Pasadena, CA, USA)	mature	mallee	angles measured at whole tree level using leveled digital photo method; leaf angles reported as differences from a horizontal surface (i.e. flat horizontal leaf = 0 degrees, vertically oriented leaf = 90 degrees).	Pisek, J., Adamson, K. (2020). A dataset of leaf inclination angles for 71 different Eucalyptus species. Data in Brief.	48.24
420	Eucalyptus balladoniensis	34.125	-118.114	207	12/09/12	botanical garden (The Huntington Library, Art Collections, and Botanical Gardens, Pasadena, CA, USA)	mature	mallee	angles measured at whole tree level using leveled digital photo method; leaf angles reported as differences from a horizontal surface (i.e. flat horizontal leaf = 0 degrees, vertically oriented leaf = 90 degrees).	Pisek, J., Adamson, K. (2020). A dataset of leaf inclination angles for 71 different Eucalyptus species. Data in Brief.	43.898
421	Eucalyptus balladoniensis	34.125	-118.114	207	12/09/12	botanical garden (The Huntington Library, Art Collections, and Botanical Gardens, Pasadena, CA, USA)	mature	mallee	angles measured at whole tree level using leveled digital photo method; leaf angles reported as differences from a horizontal surface (i.e. flat horizontal leaf = 0 degrees, vertically oriented leaf = 90 degrees).	Pisek, J., Adamson, K. (2020). A dataset of leaf inclination angles for 71 different Eucalyptus species. Data in Brief.	57.918
422	Eucalyptus balladoniensis	34.125	-118.114	207	12/09/12	botanical garden (The Huntington Library, Art Collections, and Botanical Gardens, Pasadena, CA, USA)	mature	mallee	angles measured at whole tree level using leveled digital photo method; leaf angles reported as differences from a horizontal surface (i.e. flat horizontal leaf = 0 degrees, vertically oriented leaf = 90 degrees).	Pisek, J., Adamson, K. (2020). A dataset of leaf inclination angles for 71 different Eucalyptus species. Data in Brief.	18.435
423	Eucalyptus balladoniensis	34.125	-118.114	207	12/09/12	botanical garden (The Huntington Library, Art Collections, and Botanical Gardens, Pasadena, CA, USA)	mature	mallee	angles measured at whole tree level using leveled digital photo method; leaf angles reported as differences from a horizontal surface (i.e. flat horizontal leaf = 0 degrees, vertically oriented leaf = 90 degrees).	Pisek, J., Adamson, K. (2020). A dataset of leaf inclination angles for 71 different Eucalyptus species. Data in Brief.	37.131
424	Eucalyptus benthamii	-35.287	149.069	627	02/22/19	botanical garden	mature	tree	angles measured at whole tree level using leveled digital photo method; leaf angles reported as differences from a horizontal surface (i.e. flat horizontal leaf = 0 degrees, vertically oriented leaf = 90 degrees).	Pisek, J., Adamson, K. (2020). A dataset of leaf inclination angles for 71 different Eucalyptus species. Data in Brief.	59.0362
425	Eucalyptus benthamii	-35.287	149.069	627	02/22/19	botanical garden	mature	tree	angles measured at whole tree level using leveled digital photo method; leaf angles reported as differences from a horizontal surface (i.e. flat horizontal leaf = 0 degrees, vertically oriented leaf = 90 degrees).	Pisek, J., Adamson, K. (2020). A dataset of leaf inclination angles for 71 different Eucalyptus species. Data in Brief.	53.9726
426	Eucalyptus benthamii	-35.287	149.069	627	02/22/19	botanical garden	mature	tree	angles measured at whole tree level using leveled digital photo method; leaf angles reported as differences from a horizontal surface (i.e. flat horizontal leaf = 0 degrees, vertically oriented leaf = 90 degrees).	Pisek, J., Adamson, K. (2020). A dataset of leaf inclination angles for 71 different Eucalyptus species. Data in Brief.	79.8457
427	Eucalyptus benthamii	-35.287	149.069	627	02/22/19	botanical garden	mature	tree	angles measured at whole tree level using leveled digital photo method; leaf angles reported as differences from a horizontal surface (i.e. flat horizontal leaf = 0 degrees, vertically oriented leaf = 90 degrees).	Pisek, J., Adamson, K. (2020). A dataset of leaf inclination angles for 71 different Eucalyptus species. Data in Brief.	72.4287
428	Eucalyptus benthamii	-35.287	149.069	627	02/22/19	botanical garden	mature	tree	angles measured at whole tree level using leveled digital photo method; leaf angles reported as differences from a horizontal surface (i.e. flat horizontal leaf = 0 degrees, vertically oriented leaf = 90 degrees).	Pisek, J., Adamson, K. (2020). A dataset of leaf inclination angles for 71 different Eucalyptus species. Data in Brief.	76.6755
429	Eucalyptus benthamii	-35.287	149.069	627	02/22/19	botanical garden	mature	tree	angles measured at whole tree level using leveled digital photo method; leaf angles reported as differences from a horizontal surface (i.e. flat horizontal leaf = 0 degrees, vertically oriented leaf = 90 degrees).	Pisek, J., Adamson, K. (2020). A dataset of leaf inclination angles for 71 different Eucalyptus species. Data in Brief.	61.5571
430	Eucalyptus benthamii	-35.287	149.069	627	02/22/19	botanical garden	mature	tree	angles measured at whole tree level using leveled digital photo method; leaf angles reported as differences from a horizontal surface (i.e. flat horizontal leaf = 0 degrees, vertically oriented leaf = 90 degrees).	Pisek, J., Adamson, K. (2020). A dataset of leaf inclination angles for 71 different Eucalyptus species. Data in Brief.	60.9031
431	Eucalyptus benthamii	-35.287	149.069	627	02/22/19	botanical garden	mature	tree	angles measured at whole tree level using leveled digital photo method; leaf angles reported as differences from a horizontal surface (i.e. flat horizontal leaf = 0 degrees, vertically oriented leaf = 90 degrees).	Pisek, J., Adamson, K. (2020). A dataset of leaf inclination angles for 71 different Eucalyptus species. Data in Brief.	69.4986
432	Eucalyptus benthamii	-35.287	149.069	627	02/22/19	botanical garden	mature	tree	angles measured at whole tree level using leveled digital photo method; leaf angles reported as differences from a horizontal surface (i.e. flat horizontal leaf = 0 degrees, vertically oriented leaf = 90 degrees).	Pisek, J., Adamson, K. (2020). A dataset of leaf inclination angles for 71 different Eucalyptus species. Data in Brief.	73.8557
433	Eucalyptus benthamii	-35.287	149.069	627	02/22/19	botanical garden	mature	tree	angles measured at whole tree level using leveled digital photo method; leaf angles reported as differences from a horizontal surface (i.e. flat horizontal leaf = 0 degrees, vertically oriented leaf = 90 degrees).	Pisek, J., Adamson, K. (2020). A dataset of leaf inclination angles for 71 different Eucalyptus species. Data in Brief.	80.2002
434	Eucalyptus benthamii	-35.287	149.069	627	02/22/19	botanical garden	mature	tree	angles measured at whole tree level using leveled digital photo method; leaf angles reported as differences from a horizontal surface (i.e. flat horizontal leaf = 0 degrees, vertically oriented leaf = 90 degrees).	Pisek, J., Adamson, K. (2020). A dataset of leaf inclination angles for 71 different Eucalyptus species. Data in Brief.	74.8904
435	Eucalyptus benthamii	-35.287	149.069	627	02/22/19	botanical garden	mature	tree	angles measured at whole tree level using leveled digital photo method; leaf angles reported as differences from a horizontal surface (i.e. flat horizontal leaf = 0 degrees, vertically oriented leaf = 90 degrees).	Pisek, J., Adamson, K. (2020). A dataset of leaf inclination angles for 71 different Eucalyptus species. Data in Brief.	89.1385
436	Eucalyptus benthamii	-35.287	149.069	627	02/22/19	botanical garden	mature	tree	angles measured at whole tree level using leveled digital photo method; leaf angles reported as differences from a horizontal surface (i.e. flat horizontal leaf = 0 degrees, vertically oriented leaf = 90 degrees).	Pisek, J., Adamson, K. (2020). A dataset of leaf inclination angles for 71 different Eucalyptus species. Data in Brief.	77.9351
437	Eucalyptus benthamii	-35.287	149.069	627	02/22/19	botanical garden	mature	tree	angles measured at whole tree level using leveled digital photo method; leaf angles reported as differences from a horizontal surface (i.e. flat horizontal leaf = 0 degrees, vertically oriented leaf = 90 degrees).	Pisek, J., Adamson, K. (2020). A dataset of leaf inclination angles for 71 different Eucalyptus species. Data in Brief.	55.3487
438	Eucalyptus benthamii	-35.287	149.069	627	02/22/19	botanical garden	mature	tree	angles measured at whole tree level using leveled digital photo method; leaf angles reported as differences from a horizontal surface (i.e. flat horizontal leaf = 0 degrees, vertically oriented leaf = 90 degrees).	Pisek, J., Adamson, K. (2020). A dataset of leaf inclination angles for 71 different Eucalyptus species. Data in Brief.	60.7719
439	Eucalyptus benthamii	-35.287	149.069	627	02/22/19	botanical garden	mature	tree	angles measured at whole tree level using leveled digital photo method; leaf angles reported as differences from a horizontal surface (i.e. flat horizontal leaf = 0 degrees, vertically oriented leaf = 90 degrees).	Pisek, J., Adamson, K. (2020). A dataset of leaf inclination angles for 71 different Eucalyptus species. Data in Brief.	67.4098
440	Eucalyptus benthamii	-35.287	149.069	627	02/22/19	botanical garden	mature	tree	angles measured at whole tree level using leveled digital photo method; leaf angles reported as differences from a horizontal surface (i.e. flat horizontal leaf = 0 degrees, vertically oriented leaf = 90 degrees).	Pisek, J., Adamson, K. (2020). A dataset of leaf inclination angles for 71 different Eucalyptus species. Data in Brief.	82.3493
441	Eucalyptus benthamii	-35.287	149.069	627	02/22/19	botanical garden	mature	tree	angles measured at whole tree level using leveled digital photo method; leaf angles reported as differences from a horizontal surface (i.e. flat horizontal leaf = 0 degrees, vertically oriented leaf = 90 degrees).	Pisek, J., Adamson, K. (2020). A dataset of leaf inclination angles for 71 different Eucalyptus species. Data in Brief.	80.1206
442	Eucalyptus benthamii	-35.287	149.069	627	02/22/19	botanical garden	mature	tree	angles measured at whole tree level using leveled digital photo method; leaf angles reported as differences from a horizontal surface (i.e. flat horizontal leaf = 0 degrees, vertically oriented leaf = 90 degrees).	Pisek, J., Adamson, K. (2020). A dataset of leaf inclination angles for 71 different Eucalyptus species. Data in Brief.	85.9623
443	Eucalyptus benthamii	-35.287	149.069	627	02/22/19	botanical garden	mature	tree	angles measured at whole tree level using leveled digital photo method; leaf angles reported as differences from a horizontal surface (i.e. flat horizontal leaf = 0 degrees, vertically oriented leaf = 90 degrees).	Pisek, J., Adamson, K. (2020). A dataset of leaf inclination angles for 71 different Eucalyptus species. Data in Brief.	73.9601
444	Eucalyptus benthamii	-35.287	149.069	627	02/22/19	botanical garden	mature	tree	angles measured at whole tree level using leveled digital photo method; leaf angles reported as differences from a horizontal surface (i.e. flat horizontal leaf = 0 degrees, vertically oriented leaf = 90 degrees).	Pisek, J., Adamson, K. (2020). A dataset of leaf inclination angles for 71 different Eucalyptus species. Data in Brief.	88.4926
445	Eucalyptus benthamii	-35.287	149.069	627	02/22/19	botanical garden	mature	tree	angles measured at whole tree level using leveled digital photo method; leaf angles reported as differences from a horizontal surface (i.e. flat horizontal leaf = 0 degrees, vertically oriented leaf = 90 degrees).	Pisek, J., Adamson, K. (2020). A dataset of leaf inclination angles for 71 different Eucalyptus species. Data in Brief.	69.2858
446	Eucalyptus benthamii	-35.287	149.069	627	02/22/19	botanical garden	mature	tree	angles measured at whole tree level using leveled digital photo method; leaf angles reported as differences from a horizontal surface (i.e. flat horizontal leaf = 0 degrees, vertically oriented leaf = 90 degrees).	Pisek, J., Adamson, K. (2020). A dataset of leaf inclination angles for 71 different Eucalyptus species. Data in Brief.	88.7982
447	Eucalyptus benthamii	-35.287	149.069	627	02/22/19	botanical garden	mature	tree	angles measured at whole tree level using leveled digital photo method; leaf angles reported as differences from a horizontal surface (i.e. flat horizontal leaf = 0 degrees, vertically oriented leaf = 90 degrees).	Pisek, J., Adamson, K. (2020). A dataset of leaf inclination angles for 71 different Eucalyptus species. Data in Brief.	77.9387
448	Eucalyptus benthamii	-35.287	149.069	627	02/22/19	botanical garden	mature	tree	angles measured at whole tree level using leveled digital photo method; leaf angles reported as differences from a horizontal surface (i.e. flat horizontal leaf = 0 degrees, vertically oriented leaf = 90 degrees).	Pisek, J., Adamson, K. (2020). A dataset of leaf inclination angles for 71 different Eucalyptus species. Data in Brief.	78.1579
449	Eucalyptus benthamii	-35.287	149.069	627	02/22/19	botanical garden	mature	tree	angles measured at whole tree level using leveled digital photo method; leaf angles reported as differences from a horizontal surface (i.e. flat horizontal leaf = 0 degrees, vertically oriented leaf = 90 degrees).	Pisek, J., Adamson, K. (2020). A dataset of leaf inclination angles for 71 different Eucalyptus species. Data in Brief.	73.0948
450	Eucalyptus benthamii	-35.287	149.069	627	02/22/19	botanical garden	mature	tree	angles measured at whole tree level using leveled digital photo method; leaf angles reported as differences from a horizontal surface (i.e. flat horizontal leaf = 0 degrees, vertically oriented leaf = 90 degrees).	Pisek, J., Adamson, K. (2020). A dataset of leaf inclination angles for 71 different Eucalyptus species. Data in Brief.	85.9858
451	Eucalyptus benthamii	-35.287	149.069	627	02/22/19	botanical garden	mature	tree	angles measured at whole tree level using leveled digital photo method; leaf angles reported as differences from a horizontal surface (i.e. flat horizontal leaf = 0 degrees, vertically oriented leaf = 90 degrees).	Pisek, J., Adamson, K. (2020). A dataset of leaf inclination angles for 71 different Eucalyptus species. Data in Brief.	82.316
452	Eucalyptus benthamii	-35.287	149.069	627	02/22/19	botanical garden	mature	tree	angles measured at whole tree level using leveled digital photo method; leaf angles reported as differences from a horizontal surface (i.e. flat horizontal leaf = 0 degrees, vertically oriented leaf = 90 degrees).	Pisek, J., Adamson, K. (2020). A dataset of leaf inclination angles for 71 different Eucalyptus species. Data in Brief.	75.4934
453	Eucalyptus benthamii	-35.287	149.069	627	02/22/19	botanical garden	mature	tree	angles measured at whole tree level using leveled digital photo method; leaf angles reported as differences from a horizontal surface (i.e. flat horizontal leaf = 0 degrees, vertically oriented leaf = 90 degrees).	Pisek, J., Adamson, K. (2020). A dataset of leaf inclination angles for 71 different Eucalyptus species. Data in Brief.	78.6901
454	Eucalyptus benthamii	-35.287	149.069	627	02/22/19	botanical garden	mature	tree	angles measured at whole tree level using leveled digital photo method; leaf angles reported as differences from a horizontal surface (i.e. flat horizontal leaf = 0 degrees, vertically oriented leaf = 90 degrees).	Pisek, J., Adamson, K. (2020). A dataset of leaf inclination angles for 71 different Eucalyptus species. Data in Brief.	82.2664
455	Eucalyptus benthamii	-35.287	149.069	627	02/22/19	botanical garden	mature	tree	angles measured at whole tree level using leveled digital photo method; leaf angles reported as differences from a horizontal surface (i.e. flat horizontal leaf = 0 degrees, vertically oriented leaf = 90 degrees).	Pisek, J., Adamson, K. (2020). A dataset of leaf inclination angles for 71 different Eucalyptus species. Data in Brief.	80.2933
456	Eucalyptus benthamii	-35.287	149.069	627	02/22/19	botanical garden	mature	tree	angles measured at whole tree level using leveled digital photo method; leaf angles reported as differences from a horizontal surface (i.e. flat horizontal leaf = 0 degrees, vertically oriented leaf = 90 degrees).	Pisek, J., Adamson, K. (2020). A dataset of leaf inclination angles for 71 different Eucalyptus species. Data in Brief.	85.7108
457	Eucalyptus benthamii	-35.287	149.069	627	02/22/19	botanical garden	mature	tree	angles measured at whole tree level using leveled digital photo method; leaf angles reported as differences from a horizontal surface (i.e. flat horizontal leaf = 0 degrees, vertically oriented leaf = 90 degrees).	Pisek, J., Adamson, K. (2020). A dataset of leaf inclination angles for 71 different Eucalyptus species. Data in Brief.	75.6646
458	Eucalyptus benthamii	-35.287	149.069	627	02/22/19	botanical garden	mature	tree	angles measured at whole tree level using leveled digital photo method; leaf angles reported as differences from a horizontal surface (i.e. flat horizontal leaf = 0 degrees, vertically oriented leaf = 90 degrees).	Pisek, J., Adamson, K. (2020). A dataset of leaf inclination angles for 71 different Eucalyptus species. Data in Brief.	63.4349
459	Eucalyptus benthamii	-35.287	149.069	627	02/22/19	botanical garden	mature	tree	angles measured at whole tree level using leveled digital photo method; leaf angles reported as differences from a horizontal surface (i.e. flat horizontal leaf = 0 degrees, vertically oriented leaf = 90 degrees).	Pisek, J., Adamson, K. (2020). A dataset of leaf inclination angles for 71 different Eucalyptus species. Data in Brief.	65.4542
460	Eucalyptus benthamii	-35.287	149.069	627	02/22/19	botanical garden	mature	tree	angles measured at whole tree level using leveled digital photo method; leaf angles reported as differences from a horizontal surface (i.e. flat horizontal leaf = 0 degrees, vertically oriented leaf = 90 degrees).	Pisek, J., Adamson, K. (2020). A dataset of leaf inclination angles for 71 different Eucalyptus species. Data in Brief.	79.4085
461	Eucalyptus benthamii	-35.287	149.069	627	02/22/19	botanical garden	mature	tree	angles measured at whole tree level using leveled digital photo method; leaf angles reported as differences from a horizontal surface (i.e. flat horizontal leaf = 0 degrees, vertically oriented leaf = 90 degrees).	Pisek, J., Adamson, K. (2020). A dataset of leaf inclination angles for 71 different Eucalyptus species. Data in Brief.	83.7966
462	Eucalyptus benthamii	-35.287	149.069	627	02/22/19	botanical garden	mature	tree	angles measured at whole tree level using leveled digital photo method; leaf angles reported as differences from a horizontal surface (i.e. flat horizontal leaf = 0 degrees, vertically oriented leaf = 90 degrees).	Pisek, J., Adamson, K. (2020). A dataset of leaf inclination angles for 71 different Eucalyptus species. Data in Brief.	75.9638
463	Eucalyptus benthamii	-35.287	149.069	627	02/22/19	botanical garden	mature	tree	angles measured at whole tree level using leveled digital photo method; leaf angles reported as differences from a horizontal surface (i.e. flat horizontal leaf = 0 degrees, vertically oriented leaf = 90 degrees).	Pisek, J., Adamson, K. (2020). A dataset of leaf inclination angles for 71 different Eucalyptus species. Data in Brief.	63.4349
464	Eucalyptus benthamii	-35.287	149.069	627	02/22/19	botanical garden	mature	tree	angles measured at whole tree level using leveled digital photo method; leaf angles reported as differences from a horizontal surface (i.e. flat horizontal leaf = 0 degrees, vertically oriented leaf = 90 degrees).	Pisek, J., Adamson, K. (2020). A dataset of leaf inclination angles for 71 different Eucalyptus species. Data in Brief.	82.6476
465	Eucalyptus benthamii	-35.287	149.069	627	02/22/19	botanical garden	mature	tree	angles measured at whole tree level using leveled digital photo method; leaf angles reported as differences from a horizontal surface (i.e. flat horizontal leaf = 0 degrees, vertically oriented leaf = 90 degrees).	Pisek, J., Adamson, K. (2020). A dataset of leaf inclination angles for 71 different Eucalyptus species. Data in Brief.	69.1142
466	Eucalyptus benthamii	-35.287	149.069	627	02/22/19	botanical garden	mature	tree	angles measured at whole tree level using leveled digital photo method; leaf angles reported as differences from a horizontal surface (i.e. flat horizontal leaf = 0 degrees, vertically oriented leaf = 90 degrees).	Pisek, J., Adamson, K. (2020). A dataset of leaf inclination angles for 71 different Eucalyptus species. Data in Brief.	58.0552
467	Eucalyptus benthamii	-35.287	149.069	627	02/22/19	botanical garden	mature	tree	angles measured at whole tree level using leveled digital photo method; leaf angles reported as differences from a horizontal surface (i.e. flat horizontal leaf = 0 degrees, vertically oriented leaf = 90 degrees).	Pisek, J., Adamson, K. (2020). A dataset of leaf inclination angles for 71 different Eucalyptus species. Data in Brief.	87.4664
468	Eucalyptus benthamii	-35.287	149.069	627	02/22/19	botanical garden	mature	tree	angles measured at whole tree level using leveled digital photo method; leaf angles reported as differences from a horizontal surface (i.e. flat horizontal leaf = 0 degrees, vertically oriented leaf = 90 degrees).	Pisek, J., Adamson, K. (2020). A dataset of leaf inclination angles for 71 different Eucalyptus species. Data in Brief.	73.9092
469	Eucalyptus benthamii	-35.287	149.069	627	02/22/19	botanical garden	mature	tree	angles measured at whole tree level using leveled digital photo method; leaf angles reported as differences from a horizontal surface (i.e. flat horizontal leaf = 0 degrees, vertically oriented leaf = 90 degrees).	Pisek, J., Adamson, K. (2020). A dataset of leaf inclination angles for 71 different Eucalyptus species. Data in Brief.	58.627
470	Eucalyptus benthamii	-35.287	149.069	627	02/22/19	botanical garden	mature	tree	angles measured at whole tree level using leveled digital photo method; leaf angles reported as differences from a horizontal surface (i.e. flat horizontal leaf = 0 degrees, vertically oriented leaf = 90 degrees).	Pisek, J., Adamson, K. (2020). A dataset of leaf inclination angles for 71 different Eucalyptus species. Data in Brief.	74.1569
471	Eucalyptus benthamii	-35.287	149.069	627	02/22/19	botanical garden	mature	tree	angles measured at whole tree level using leveled digital photo method; leaf angles reported as differences from a horizontal surface (i.e. flat horizontal leaf = 0 degrees, vertically oriented leaf = 90 degrees).	Pisek, J., Adamson, K. (2020). A dataset of leaf inclination angles for 71 different Eucalyptus species. Data in Brief.	66.0375
472	Eucalyptus benthamii	-35.287	149.069	627	02/22/19	botanical garden	mature	tree	angles measured at whole tree level using leveled digital photo method; leaf angles reported as differences from a horizontal surface (i.e. flat horizontal leaf = 0 degrees, vertically oriented leaf = 90 degrees).	Pisek, J., Adamson, K. (2020). A dataset of leaf inclination angles for 71 different Eucalyptus species. Data in Brief.	69.1455
473	Eucalyptus benthamii	-35.287	149.069	627	02/22/19	botanical garden	mature	tree	angles measured at whole tree level using leveled digital photo method; leaf angles reported as differences from a horizontal surface (i.e. flat horizontal leaf = 0 degrees, vertically oriented leaf = 90 degrees).	Pisek, J., Adamson, K. (2020). A dataset of leaf inclination angles for 71 different Eucalyptus species. Data in Brief.	70.4417
474	Eucalyptus benthamii	-35.287	149.069	627	02/22/19	botanical garden	mature	tree	angles measured at whole tree level using leveled digital photo method; leaf angles reported as differences from a horizontal surface (i.e. flat horizontal leaf = 0 degrees, vertically oriented leaf = 90 degrees).	Pisek, J., Adamson, K. (2020). A dataset of leaf inclination angles for 71 different Eucalyptus species. Data in Brief.	74.5214
475	Eucalyptus benthamii	-35.287	149.069	627	02/22/19	botanical garden	mature	tree	angles measured at whole tree level using leveled digital photo method; leaf angles reported as differences from a horizontal surface (i.e. flat horizontal leaf = 0 degrees, vertically oriented leaf = 90 degrees).	Pisek, J., Adamson, K. (2020). A dataset of leaf inclination angles for 71 different Eucalyptus species. Data in Brief.	71.3898
476	Eucalyptus benthamii	-35.287	149.069	627	02/22/19	botanical garden	mature	tree	angles measured at whole tree level using leveled digital photo method; leaf angles reported as differences from a horizontal surface (i.e. flat horizontal leaf = 0 degrees, vertically oriented leaf = 90 degrees).	Pisek, J., Adamson, K. (2020). A dataset of leaf inclination angles for 71 different Eucalyptus species. Data in Brief.	72.2553
477	Eucalyptus benthamii	-35.287	149.069	627	02/22/19	botanical garden	mature	tree	angles measured at whole tree level using leveled digital photo method; leaf angles reported as differences from a horizontal surface (i.e. flat horizontal leaf = 0 degrees, vertically oriented leaf = 90 degrees).	Pisek, J., Adamson, K. (2020). A dataset of leaf inclination angles for 71 different Eucalyptus species. Data in Brief.	90
478	Eucalyptus benthamii	-35.287	149.069	627	02/22/19	botanical garden	mature	tree	angles measured at whole tree level using leveled digital photo method; leaf angles reported as differences from a horizontal surface (i.e. flat horizontal leaf = 0 degrees, vertically oriented leaf = 90 degrees).	Pisek, J., Adamson, K. (2020). A dataset of leaf inclination angles for 71 different Eucalyptus species. Data in Brief.	87.3493
479	Eucalyptus benthamii	-35.287	149.069	627	02/22/19	botanical garden	mature	tree	angles measured at whole tree level using leveled digital photo method; leaf angles reported as differences from a horizontal surface (i.e. flat horizontal leaf = 0 degrees, vertically oriented leaf = 90 degrees).	Pisek, J., Adamson, K. (2020). A dataset of leaf inclination angles for 71 different Eucalyptus species. Data in Brief.	89.4695
480	Eucalyptus benthamii	-35.287	149.069	627	02/22/19	botanical garden	mature	tree	angles measured at whole tree level using leveled digital photo method; leaf angles reported as differences from a horizontal surface (i.e. flat horizontal leaf = 0 degrees, vertically oriented leaf = 90 degrees).	Pisek, J., Adamson, K. (2020). A dataset of leaf inclination angles for 71 different Eucalyptus species. Data in Brief.	77.5209
481	Eucalyptus benthamii	-35.287	149.069	627	02/22/19	botanical garden	mature	tree	angles measured at whole tree level using leveled digital photo method; leaf angles reported as differences from a horizontal surface (i.e. flat horizontal leaf = 0 degrees, vertically oriented leaf = 90 degrees).	Pisek, J., Adamson, K. (2020). A dataset of leaf inclination angles for 71 different Eucalyptus species. Data in Brief.	84.1605
482	Eucalyptus benthamii	-35.287	149.069	627	02/22/19	botanical garden	mature	tree	angles measured at whole tree level using leveled digital photo method; leaf angles reported as differences from a horizontal surface (i.e. flat horizontal leaf = 0 degrees, vertically oriented leaf = 90 degrees).	Pisek, J., Adamson, K. (2020). A dataset of leaf inclination angles for 71 different Eucalyptus species. Data in Brief.	86.6335
483	Eucalyptus benthamii	-35.287	149.069	627	02/22/19	botanical garden	mature	tree	angles measured at whole tree level using leveled digital photo method; leaf angles reported as differences from a horizontal surface (i.e. flat horizontal leaf = 0 degrees, vertically oriented leaf = 90 degrees).	Pisek, J., Adamson, K. (2020). A dataset of leaf inclination angles for 71 different Eucalyptus species. Data in Brief.	29.3578
484	Eucalyptus benthamii	-35.287	149.069	627	02/22/19	botanical garden	mature	tree	angles measured at whole tree level using leveled digital photo method; leaf angles reported as differences from a horizontal surface (i.e. flat horizontal leaf = 0 degrees, vertically oriented leaf = 90 degrees).	Pisek, J., Adamson, K. (2020). A dataset of leaf inclination angles for 71 different Eucalyptus species. Data in Brief.	84.8056
485	Eucalyptus benthamii	-35.287	149.069	627	02/22/19	botanical garden	mature	tree	angles measured at whole tree level using leveled digital photo method; leaf angles reported as differences from a horizontal surface (i.e. flat horizontal leaf = 0 degrees, vertically oriented leaf = 90 degrees).	Pisek, J., Adamson, K. (2020). A dataset of leaf inclination angles for 71 different Eucalyptus species. Data in Brief.	52.0013
486	Eucalyptus benthamii	-35.287	149.069	627	02/22/19	botanical garden	mature	tree	angles measured at whole tree level using leveled digital photo method; leaf angles reported as differences from a horizontal surface (i.e. flat horizontal leaf = 0 degrees, vertically oriented leaf = 90 degrees).	Pisek, J., Adamson, K. (2020). A dataset of leaf inclination angles for 71 different Eucalyptus species. Data in Brief.	41.8779
487	Eucalyptus benthamii	-35.287	149.069	627	02/22/19	botanical garden	mature	tree	angles measured at whole tree level using leveled digital photo method; leaf angles reported as differences from a horizontal surface (i.e. flat horizontal leaf = 0 degrees, vertically oriented leaf = 90 degrees).	Pisek, J., Adamson, K. (2020). A dataset of leaf inclination angles for 71 different Eucalyptus species. Data in Brief.	52.9893
488	Eucalyptus benthamii	-35.287	149.069	627	02/22/19	botanical garden	mature	tree	angles measured at whole tree level using leveled digital photo method; leaf angles reported as differences from a horizontal surface (i.e. flat horizontal leaf = 0 degrees, vertically oriented leaf = 90 degrees).	Pisek, J., Adamson, K. (2020). A dataset of leaf inclination angles for 71 different Eucalyptus species. Data in Brief.	50.9374
489	Eucalyptus benthamii	-35.287	149.069	627	02/22/19	botanical garden	mature	tree	angles measured at whole tree level using leveled digital photo method; leaf angles reported as differences from a horizontal surface (i.e. flat horizontal leaf = 0 degrees, vertically oriented leaf = 90 degrees).	Pisek, J., Adamson, K. (2020). A dataset of leaf inclination angles for 71 different Eucalyptus species. Data in Brief.	87.6785
490	Eucalyptus benthamii	-35.287	149.069	627	02/22/19	botanical garden	mature	tree	angles measured at whole tree level using leveled digital photo method; leaf angles reported as differences from a horizontal surface (i.e. flat horizontal leaf = 0 degrees, vertically oriented leaf = 90 degrees).	Pisek, J., Adamson, K. (2020). A dataset of leaf inclination angles for 71 different Eucalyptus species. Data in Brief.	84.7582
491	Eucalyptus benthamii	-35.287	149.069	627	02/22/19	botanical garden	mature	tree	angles measured at whole tree level using leveled digital photo method; leaf angles reported as differences from a horizontal surface (i.e. flat horizontal leaf = 0 degrees, vertically oriented leaf = 90 degrees).	Pisek, J., Adamson, K. (2020). A dataset of leaf inclination angles for 71 different Eucalyptus species. Data in Brief.	73.1416
492	Eucalyptus benthamii	-35.287	149.069	627	02/22/19	botanical garden	mature	tree	angles measured at whole tree level using leveled digital photo method; leaf angles reported as differences from a horizontal surface (i.e. flat horizontal leaf = 0 degrees, vertically oriented leaf = 90 degrees).	Pisek, J., Adamson, K. (2020). A dataset of leaf inclination angles for 71 different Eucalyptus species. Data in Brief.	73.2174
493	Eucalyptus benthamii	-35.287	149.069	627	02/22/19	botanical garden	mature	tree	angles measured at whole tree level using leveled digital photo method; leaf angles reported as differences from a horizontal surface (i.e. flat horizontal leaf = 0 degrees, vertically oriented leaf = 90 degrees).	Pisek, J., Adamson, K. (2020). A dataset of leaf inclination angles for 71 different Eucalyptus species. Data in Brief.	11.3099
494	Eucalyptus benthamii	-35.287	149.069	627	02/22/19	botanical garden	mature	tree	angles measured at whole tree level using leveled digital photo method; leaf angles reported as differences from a horizontal surface (i.e. flat horizontal leaf = 0 degrees, vertically oriented leaf = 90 degrees).	Pisek, J., Adamson, K. (2020). A dataset of leaf inclination angles for 71 different Eucalyptus species. Data in Brief.	81.573
495	Eucalyptus benthamii	-35.287	149.069	627	02/22/19	botanical garden	mature	tree	angles measured at whole tree level using leveled digital photo method; leaf angles reported as differences from a horizontal surface (i.e. flat horizontal leaf = 0 degrees, vertically oriented leaf = 90 degrees).	Pisek, J., Adamson, K. (2020). A dataset of leaf inclination angles for 71 different Eucalyptus species. Data in Brief.	88.5057
496	Eucalyptus benthamii	-35.287	149.069	627	02/22/19	botanical garden	mature	tree	angles measured at whole tree level using leveled digital photo method; leaf angles reported as differences from a horizontal surface (i.e. flat horizontal leaf = 0 degrees, vertically oriented leaf = 90 degrees).	Pisek, J., Adamson, K. (2020). A dataset of leaf inclination angles for 71 different Eucalyptus species. Data in Brief.	79.2342
497	Eucalyptus benthamii	-35.287	149.069	627	02/22/19	botanical garden	mature	tree	angles measured at whole tree level using leveled digital photo method; leaf angles reported as differences from a horizontal surface (i.e. flat horizontal leaf = 0 degrees, vertically oriented leaf = 90 degrees).	Pisek, J., Adamson, K. (2020). A dataset of leaf inclination angles for 71 different Eucalyptus species. Data in Brief.	88.3153
498	Eucalyptus benthamii	-35.287	149.069	627	02/22/19	botanical garden	mature	tree	angles measured at whole tree level using leveled digital photo method; leaf angles reported as differences from a horizontal surface (i.e. flat horizontal leaf = 0 degrees, vertically oriented leaf = 90 degrees).	Pisek, J., Adamson, K. (2020). A dataset of leaf inclination angles for 71 different Eucalyptus species. Data in Brief.	86.2847
499	Eucalyptus benthamii	-35.287	149.069	627	02/22/19	botanical garden	mature	tree	angles measured at whole tree level using leveled digital photo method; leaf angles reported as differences from a horizontal surface (i.e. flat horizontal leaf = 0 degrees, vertically oriented leaf = 90 degrees).	Pisek, J., Adamson, K. (2020). A dataset of leaf inclination angles for 71 different Eucalyptus species. Data in Brief.	88.4089
500	Eucalyptus benthamii	-35.287	149.069	627	02/22/19	botanical garden	mature	tree	angles measured at whole tree level using leveled digital photo method; leaf angles reported as differences from a horizontal surface (i.e. flat horizontal leaf = 0 degrees, vertically oriented leaf = 90 degrees).	Pisek, J., Adamson, K. (2020). A dataset of leaf inclination angles for 71 different Eucalyptus species. Data in Brief.	90
501	Eucalyptus benthamii	-35.287	149.069	627	02/22/19	botanical garden	mature	tree	angles measured at whole tree level using leveled digital photo method; leaf angles reported as differences from a horizontal surface (i.e. flat horizontal leaf = 0 degrees, vertically oriented leaf = 90 degrees).	Pisek, J., Adamson, K. (2020). A dataset of leaf inclination angles for 71 different Eucalyptus species. Data in Brief.	88.2643
502	Eucalyptus benthamii	-35.287	149.069	627	02/22/19	botanical garden	mature	tree	angles measured at whole tree level using leveled digital photo method; leaf angles reported as differences from a horizontal surface (i.e. flat horizontal leaf = 0 degrees, vertically oriented leaf = 90 degrees).	Pisek, J., Adamson, K. (2020). A dataset of leaf inclination angles for 71 different Eucalyptus species. Data in Brief.	75.9638
503	Eucalyptus benthamii	-35.287	149.069	627	02/22/19	botanical garden	mature	tree	angles measured at whole tree level using leveled digital photo method; leaf angles reported as differences from a horizontal surface (i.e. flat horizontal leaf = 0 degrees, vertically oriented leaf = 90 degrees).	Pisek, J., Adamson, K. (2020). A dataset of leaf inclination angles for 71 different Eucalyptus species. Data in Brief.	73.5231
504	Eucalyptus benthamii	-35.287	149.069	627	02/22/19	botanical garden	mature	tree	angles measured at whole tree level using leveled digital photo method; leaf angles reported as differences from a horizontal surface (i.e. flat horizontal leaf = 0 degrees, vertically oriented leaf = 90 degrees).	Pisek, J., Adamson, K. (2020). A dataset of leaf inclination angles for 71 different Eucalyptus species. Data in Brief.	67.6806
505	Eucalyptus caesia	-37.83	144.979	9	07/19/13	botanical garden (Royal Botanical Gardens, Melbourne, Victoria, Australia)	mature	mallee	angles measured at whole tree level using leveled digital photo method; leaf angles reported as differences from a horizontal surface (i.e. flat horizontal leaf = 0 degrees, vertically oriented leaf = 90 degrees).	Pisek, J., Adamson, K. (2020). A dataset of leaf inclination angles for 71 different Eucalyptus species. Data in Brief.	43.764
506	Eucalyptus caesia	-37.83	144.979	9	07/19/13	botanical garden (Royal Botanical Gardens, Melbourne, Victoria, Australia)	mature	mallee	angles measured at whole tree level using leveled digital photo method; leaf angles reported as differences from a horizontal surface (i.e. flat horizontal leaf = 0 degrees, vertically oriented leaf = 90 degrees).	Pisek, J., Adamson, K. (2020). A dataset of leaf inclination angles for 71 different Eucalyptus species. Data in Brief.	48.366
507	Eucalyptus caesia	-37.83	144.979	9	07/19/13	botanical garden (Royal Botanical Gardens, Melbourne, Victoria, Australia)	mature	mallee	angles measured at whole tree level using leveled digital photo method; leaf angles reported as differences from a horizontal surface (i.e. flat horizontal leaf = 0 degrees, vertically oriented leaf = 90 degrees).	Pisek, J., Adamson, K. (2020). A dataset of leaf inclination angles for 71 different Eucalyptus species. Data in Brief.	55.376
508	Eucalyptus caesia	-37.83	144.979	9	07/19/13	botanical garden (Royal Botanical Gardens, Melbourne, Victoria, Australia)	mature	mallee	angles measured at whole tree level using leveled digital photo method; leaf angles reported as differences from a horizontal surface (i.e. flat horizontal leaf = 0 degrees, vertically oriented leaf = 90 degrees).	Pisek, J., Adamson, K. (2020). A dataset of leaf inclination angles for 71 different Eucalyptus species. Data in Brief.	55.62
509	Eucalyptus caesia	-37.83	144.979	9	07/19/13	botanical garden (Royal Botanical Gardens, Melbourne, Victoria, Australia)	mature	mallee	angles measured at whole tree level using leveled digital photo method; leaf angles reported as differences from a horizontal surface (i.e. flat horizontal leaf = 0 degrees, vertically oriented leaf = 90 degrees).	Pisek, J., Adamson, K. (2020). A dataset of leaf inclination angles for 71 different Eucalyptus species. Data in Brief.	32.005
510	Eucalyptus caesia	-37.83	144.979	9	07/19/13	botanical garden (Royal Botanical Gardens, Melbourne, Victoria, Australia)	mature	mallee	angles measured at whole tree level using leveled digital photo method; leaf angles reported as differences from a horizontal surface (i.e. flat horizontal leaf = 0 degrees, vertically oriented leaf = 90 degrees).	Pisek, J., Adamson, K. (2020). A dataset of leaf inclination angles for 71 different Eucalyptus species. Data in Brief.	59.265
511	Eucalyptus caesia	-37.83	144.979	9	07/19/13	botanical garden (Royal Botanical Gardens, Melbourne, Victoria, Australia)	mature	mallee	angles measured at whole tree level using leveled digital photo method; leaf angles reported as differences from a horizontal surface (i.e. flat horizontal leaf = 0 degrees, vertically oriented leaf = 90 degrees).	Pisek, J., Adamson, K. (2020). A dataset of leaf inclination angles for 71 different Eucalyptus species. Data in Brief.	62.049
512	Eucalyptus caesia	-37.83	144.979	9	07/19/13	botanical garden (Royal Botanical Gardens, Melbourne, Victoria, Australia)	mature	mallee	angles measured at whole tree level using leveled digital photo method; leaf angles reported as differences from a horizontal surface (i.e. flat horizontal leaf = 0 degrees, vertically oriented leaf = 90 degrees).	Pisek, J., Adamson, K. (2020). A dataset of leaf inclination angles for 71 different Eucalyptus species. Data in Brief.	83.254
513	Eucalyptus caesia	-37.83	144.979	9	07/19/13	botanical garden (Royal Botanical Gardens, Melbourne, Victoria, Australia)	mature	mallee	angles measured at whole tree level using leveled digital photo method; leaf angles reported as differences from a horizontal surface (i.e. flat horizontal leaf = 0 degrees, vertically oriented leaf = 90 degrees).	Pisek, J., Adamson, K. (2020). A dataset of leaf inclination angles for 71 different Eucalyptus species. Data in Brief.	81.027
514	Eucalyptus caesia	-37.83	144.979	9	07/19/13	botanical garden (Royal Botanical Gardens, Melbourne, Victoria, Australia)	mature	mallee	angles measured at whole tree level using leveled digital photo method; leaf angles reported as differences from a horizontal surface (i.e. flat horizontal leaf = 0 degrees, vertically oriented leaf = 90 degrees).	Pisek, J., Adamson, K. (2020). A dataset of leaf inclination angles for 71 different Eucalyptus species. Data in Brief.	80.233
515	Eucalyptus caesia	-37.83	144.979	9	07/19/13	botanical garden (Royal Botanical Gardens, Melbourne, Victoria, Australia)	mature	mallee	angles measured at whole tree level using leveled digital photo method; leaf angles reported as differences from a horizontal surface (i.e. flat horizontal leaf = 0 degrees, vertically oriented leaf = 90 degrees).	Pisek, J., Adamson, K. (2020). A dataset of leaf inclination angles for 71 different Eucalyptus species. Data in Brief.	81.573
516	Eucalyptus caesia	-37.83	144.979	9	07/19/13	botanical garden (Royal Botanical Gardens, Melbourne, Victoria, Australia)	mature	mallee	angles measured at whole tree level using leveled digital photo method; leaf angles reported as differences from a horizontal surface (i.e. flat horizontal leaf = 0 degrees, vertically oriented leaf = 90 degrees).	Pisek, J., Adamson, K. (2020). A dataset of leaf inclination angles for 71 different Eucalyptus species. Data in Brief.	89.222
517	Eucalyptus caesia	-37.83	144.979	9	07/19/13	botanical garden (Royal Botanical Gardens, Melbourne, Victoria, Australia)	mature	mallee	angles measured at whole tree level using leveled digital photo method; leaf angles reported as differences from a horizontal surface (i.e. flat horizontal leaf = 0 degrees, vertically oriented leaf = 90 degrees).	Pisek, J., Adamson, K. (2020). A dataset of leaf inclination angles for 71 different Eucalyptus species. Data in Brief.	85.2
518	Eucalyptus caesia	-37.83	144.979	9	07/19/13	botanical garden (Royal Botanical Gardens, Melbourne, Victoria, Australia)	mature	mallee	angles measured at whole tree level using leveled digital photo method; leaf angles reported as differences from a horizontal surface (i.e. flat horizontal leaf = 0 degrees, vertically oriented leaf = 90 degrees).	Pisek, J., Adamson, K. (2020). A dataset of leaf inclination angles for 71 different Eucalyptus species. Data in Brief.	47.701
519	Eucalyptus caesia	-37.83	144.979	9	07/19/13	botanical garden (Royal Botanical Gardens, Melbourne, Victoria, Australia)	mature	mallee	angles measured at whole tree level using leveled digital photo method; leaf angles reported as differences from a horizontal surface (i.e. flat horizontal leaf = 0 degrees, vertically oriented leaf = 90 degrees).	Pisek, J., Adamson, K. (2020). A dataset of leaf inclination angles for 71 different Eucalyptus species. Data in Brief.	79.38
520	Eucalyptus caesia	-37.83	144.979	9	07/19/13	botanical garden (Royal Botanical Gardens, Melbourne, Victoria, Australia)	mature	mallee	angles measured at whole tree level using leveled digital photo method; leaf angles reported as differences from a horizontal surface (i.e. flat horizontal leaf = 0 degrees, vertically oriented leaf = 90 degrees).	Pisek, J., Adamson, K. (2020). A dataset of leaf inclination angles for 71 different Eucalyptus species. Data in Brief.	56.535
521	Eucalyptus caesia	-37.83	144.979	9	07/19/13	botanical garden (Royal Botanical Gardens, Melbourne, Victoria, Australia)	mature	mallee	angles measured at whole tree level using leveled digital photo method; leaf angles reported as differences from a horizontal surface (i.e. flat horizontal leaf = 0 degrees, vertically oriented leaf = 90 degrees).	Pisek, J., Adamson, K. (2020). A dataset of leaf inclination angles for 71 different Eucalyptus species. Data in Brief.	87.879
522	Eucalyptus caesia	-37.83	144.979	9	07/19/13	botanical garden (Royal Botanical Gardens, Melbourne, Victoria, Australia)	mature	mallee	angles measured at whole tree level using leveled digital photo method; leaf angles reported as differences from a horizontal surface (i.e. flat horizontal leaf = 0 degrees, vertically oriented leaf = 90 degrees).	Pisek, J., Adamson, K. (2020). A dataset of leaf inclination angles for 71 different Eucalyptus species. Data in Brief.	84.83
523	Eucalyptus caesia	-37.83	144.979	9	07/19/13	botanical garden (Royal Botanical Gardens, Melbourne, Victoria, Australia)	mature	mallee	angles measured at whole tree level using leveled digital photo method; leaf angles reported as differences from a horizontal surface (i.e. flat horizontal leaf = 0 degrees, vertically oriented leaf = 90 degrees).	Pisek, J., Adamson, K. (2020). A dataset of leaf inclination angles for 71 different Eucalyptus species. Data in Brief.	83.618
524	Eucalyptus caesia	-37.83	144.979	9	07/19/13	botanical garden (Royal Botanical Gardens, Melbourne, Victoria, Australia)	mature	mallee	angles measured at whole tree level using leveled digital photo method; leaf angles reported as differences from a horizontal surface (i.e. flat horizontal leaf = 0 degrees, vertically oriented leaf = 90 degrees).	Pisek, J., Adamson, K. (2020). A dataset of leaf inclination angles for 71 different Eucalyptus species. Data in Brief.	80.91
525	Eucalyptus caesia	-37.83	144.979	9	07/19/13	botanical garden (Royal Botanical Gardens, Melbourne, Victoria, Australia)	mature	mallee	angles measured at whole tree level using leveled digital photo method; leaf angles reported as differences from a horizontal surface (i.e. flat horizontal leaf = 0 degrees, vertically oriented leaf = 90 degrees).	Pisek, J., Adamson, K. (2020). A dataset of leaf inclination angles for 71 different Eucalyptus species. Data in Brief.	85.619
526	Eucalyptus caesia	-37.83	144.979	9	07/19/13	botanical garden (Royal Botanical Gardens, Melbourne, Victoria, Australia)	mature	mallee	angles measured at whole tree level using leveled digital photo method; leaf angles reported as differences from a horizontal surface (i.e. flat horizontal leaf = 0 degrees, vertically oriented leaf = 90 degrees).	Pisek, J., Adamson, K. (2020). A dataset of leaf inclination angles for 71 different Eucalyptus species. Data in Brief.	48.512
527	Eucalyptus caesia	-37.83	144.979	9	07/19/13	botanical garden (Royal Botanical Gardens, Melbourne, Victoria, Australia)	mature	mallee	angles measured at whole tree level using leveled digital photo method; leaf angles reported as differences from a horizontal surface (i.e. flat horizontal leaf = 0 degrees, vertically oriented leaf = 90 degrees).	Pisek, J., Adamson, K. (2020). A dataset of leaf inclination angles for 71 different Eucalyptus species. Data in Brief.	57.947
528	Eucalyptus caesia	-37.83	144.979	9	07/19/13	botanical garden (Royal Botanical Gardens, Melbourne, Victoria, Australia)	mature	mallee	angles measured at whole tree level using leveled digital photo method; leaf angles reported as differences from a horizontal surface (i.e. flat horizontal leaf = 0 degrees, vertically oriented leaf = 90 degrees).	Pisek, J., Adamson, K. (2020). A dataset of leaf inclination angles for 71 different Eucalyptus species. Data in Brief.	65.095
529	Eucalyptus caesia	-37.83	144.979	9	07/19/13	botanical garden (Royal Botanical Gardens, Melbourne, Victoria, Australia)	mature	mallee	angles measured at whole tree level using leveled digital photo method; leaf angles reported as differences from a horizontal surface (i.e. flat horizontal leaf = 0 degrees, vertically oriented leaf = 90 degrees).	Pisek, J., Adamson, K. (2020). A dataset of leaf inclination angles for 71 different Eucalyptus species. Data in Brief.	79.114
530	Eucalyptus caesia	-37.83	144.979	9	07/19/13	botanical garden (Royal Botanical Gardens, Melbourne, Victoria, Australia)	mature	mallee	angles measured at whole tree level using leveled digital photo method; leaf angles reported as differences from a horizontal surface (i.e. flat horizontal leaf = 0 degrees, vertically oriented leaf = 90 degrees).	Pisek, J., Adamson, K. (2020). A dataset of leaf inclination angles for 71 different Eucalyptus species. Data in Brief.	62.808
531	Eucalyptus caesia	-37.83	144.979	9	07/19/13	botanical garden (Royal Botanical Gardens, Melbourne, Victoria, Australia)	mature	mallee	angles measured at whole tree level using leveled digital photo method; leaf angles reported as differences from a horizontal surface (i.e. flat horizontal leaf = 0 degrees, vertically oriented leaf = 90 degrees).	Pisek, J., Adamson, K. (2020). A dataset of leaf inclination angles for 71 different Eucalyptus species. Data in Brief.	27.536
532	Eucalyptus caesia	-37.83	144.979	9	07/19/13	botanical garden (Royal Botanical Gardens, Melbourne, Victoria, Australia)	mature	mallee	angles measured at whole tree level using leveled digital photo method; leaf angles reported as differences from a horizontal surface (i.e. flat horizontal leaf = 0 degrees, vertically oriented leaf = 90 degrees).	Pisek, J., Adamson, K. (2020). A dataset of leaf inclination angles for 71 different Eucalyptus species. Data in Brief.	45.824
533	Eucalyptus caesia	-37.83	144.979	9	07/19/13	botanical garden (Royal Botanical Gardens, Melbourne, Victoria, Australia)	mature	mallee	angles measured at whole tree level using leveled digital photo method; leaf angles reported as differences from a horizontal surface (i.e. flat horizontal leaf = 0 degrees, vertically oriented leaf = 90 degrees).	Pisek, J., Adamson, K. (2020). A dataset of leaf inclination angles for 71 different Eucalyptus species. Data in Brief.	88.929
534	Eucalyptus caesia	-37.83	144.979	9	07/19/13	botanical garden (Royal Botanical Gardens, Melbourne, Victoria, Australia)	mature	mallee	angles measured at whole tree level using leveled digital photo method; leaf angles reported as differences from a horizontal surface (i.e. flat horizontal leaf = 0 degrees, vertically oriented leaf = 90 degrees).	Pisek, J., Adamson, K. (2020). A dataset of leaf inclination angles for 71 different Eucalyptus species. Data in Brief.	31.218
535	Eucalyptus caesia	-37.83	144.979	9	07/19/13	botanical garden (Royal Botanical Gardens, Melbourne, Victoria, Australia)	mature	mallee	angles measured at whole tree level using leveled digital photo method; leaf angles reported as differences from a horizontal surface (i.e. flat horizontal leaf = 0 degrees, vertically oriented leaf = 90 degrees).	Pisek, J., Adamson, K. (2020). A dataset of leaf inclination angles for 71 different Eucalyptus species. Data in Brief.	72.719
536	Eucalyptus caesia	-37.83	144.979	9	07/19/13	botanical garden (Royal Botanical Gardens, Melbourne, Victoria, Australia)	mature	mallee	angles measured at whole tree level using leveled digital photo method; leaf angles reported as differences from a horizontal surface (i.e. flat horizontal leaf = 0 degrees, vertically oriented leaf = 90 degrees).	Pisek, J., Adamson, K. (2020). A dataset of leaf inclination angles for 71 different Eucalyptus species. Data in Brief.	73.828
537	Eucalyptus caesia	-37.83	144.979	9	07/19/13	botanical garden (Royal Botanical Gardens, Melbourne, Victoria, Australia)	mature	mallee	angles measured at whole tree level using leveled digital photo method; leaf angles reported as differences from a horizontal surface (i.e. flat horizontal leaf = 0 degrees, vertically oriented leaf = 90 degrees).	Pisek, J., Adamson, K. (2020). A dataset of leaf inclination angles for 71 different Eucalyptus species. Data in Brief.	76.834
538	Eucalyptus caesia	-37.83	144.979	9	07/19/13	botanical garden (Royal Botanical Gardens, Melbourne, Victoria, Australia)	mature	mallee	angles measured at whole tree level using leveled digital photo method; leaf angles reported as differences from a horizontal surface (i.e. flat horizontal leaf = 0 degrees, vertically oriented leaf = 90 degrees).	Pisek, J., Adamson, K. (2020). A dataset of leaf inclination angles for 71 different Eucalyptus species. Data in Brief.	85.203
539	Eucalyptus caesia	-37.83	144.979	9	07/19/13	botanical garden (Royal Botanical Gardens, Melbourne, Victoria, Australia)	mature	mallee	angles measured at whole tree level using leveled digital photo method; leaf angles reported as differences from a horizontal surface (i.e. flat horizontal leaf = 0 degrees, vertically oriented leaf = 90 degrees).	Pisek, J., Adamson, K. (2020). A dataset of leaf inclination angles for 71 different Eucalyptus species. Data in Brief.	86.706
540	Eucalyptus caesia	-37.83	144.979	9	07/19/13	botanical garden (Royal Botanical Gardens, Melbourne, Victoria, Australia)	mature	mallee	angles measured at whole tree level using leveled digital photo method; leaf angles reported as differences from a horizontal surface (i.e. flat horizontal leaf = 0 degrees, vertically oriented leaf = 90 degrees).	Pisek, J., Adamson, K. (2020). A dataset of leaf inclination angles for 71 different Eucalyptus species. Data in Brief.	76.135
541	Eucalyptus caesia	-37.83	144.979	9	07/19/13	botanical garden (Royal Botanical Gardens, Melbourne, Victoria, Australia)	mature	mallee	angles measured at whole tree level using leveled digital photo method; leaf angles reported as differences from a horizontal surface (i.e. flat horizontal leaf = 0 degrees, vertically oriented leaf = 90 degrees).	Pisek, J., Adamson, K. (2020). A dataset of leaf inclination angles for 71 different Eucalyptus species. Data in Brief.	73.009
542	Eucalyptus caesia	-37.83	144.979	9	07/19/13	botanical garden (Royal Botanical Gardens, Melbourne, Victoria, Australia)	mature	mallee	angles measured at whole tree level using leveled digital photo method; leaf angles reported as differences from a horizontal surface (i.e. flat horizontal leaf = 0 degrees, vertically oriented leaf = 90 degrees).	Pisek, J., Adamson, K. (2020). A dataset of leaf inclination angles for 71 different Eucalyptus species. Data in Brief.	84.359
543	Eucalyptus caesia	-37.83	144.979	9	07/19/13	botanical garden (Royal Botanical Gardens, Melbourne, Victoria, Australia)	mature	mallee	angles measured at whole tree level using leveled digital photo method; leaf angles reported as differences from a horizontal surface (i.e. flat horizontal leaf = 0 degrees, vertically oriented leaf = 90 degrees).	Pisek, J., Adamson, K. (2020). A dataset of leaf inclination angles for 71 different Eucalyptus species. Data in Brief.	82.942
544	Eucalyptus caesia	-37.83	144.979	9	07/19/13	botanical garden (Royal Botanical Gardens, Melbourne, Victoria, Australia)	mature	mallee	angles measured at whole tree level using leveled digital photo method; leaf angles reported as differences from a horizontal surface (i.e. flat horizontal leaf = 0 degrees, vertically oriented leaf = 90 degrees).	Pisek, J., Adamson, K. (2020). A dataset of leaf inclination angles for 71 different Eucalyptus species. Data in Brief.	72.087
545	Eucalyptus caesia	-37.83	144.979	9	07/19/13	botanical garden (Royal Botanical Gardens, Melbourne, Victoria, Australia)	mature	mallee	angles measured at whole tree level using leveled digital photo method; leaf angles reported as differences from a horizontal surface (i.e. flat horizontal leaf = 0 degrees, vertically oriented leaf = 90 degrees).	Pisek, J., Adamson, K. (2020). A dataset of leaf inclination angles for 71 different Eucalyptus species. Data in Brief.	32.764
546	Eucalyptus caesia	-37.83	144.979	9	07/19/13	botanical garden (Royal Botanical Gardens, Melbourne, Victoria, Australia)	mature	mallee	angles measured at whole tree level using leveled digital photo method; leaf angles reported as differences from a horizontal surface (i.e. flat horizontal leaf = 0 degrees, vertically oriented leaf = 90 degrees).	Pisek, J., Adamson, K. (2020). A dataset of leaf inclination angles for 71 different Eucalyptus species. Data in Brief.	89.563
547	Eucalyptus caesia	-37.83	144.979	9	07/19/13	botanical garden (Royal Botanical Gardens, Melbourne, Victoria, Australia)	mature	mallee	angles measured at whole tree level using leveled digital photo method; leaf angles reported as differences from a horizontal surface (i.e. flat horizontal leaf = 0 degrees, vertically oriented leaf = 90 degrees).	Pisek, J., Adamson, K. (2020). A dataset of leaf inclination angles for 71 different Eucalyptus species. Data in Brief.	71.748
548	Eucalyptus caesia	-37.83	144.979	9	07/19/13	botanical garden (Royal Botanical Gardens, Melbourne, Victoria, Australia)	mature	mallee	angles measured at whole tree level using leveled digital photo method; leaf angles reported as differences from a horizontal surface (i.e. flat horizontal leaf = 0 degrees, vertically oriented leaf = 90 degrees).	Pisek, J., Adamson, K. (2020). A dataset of leaf inclination angles for 71 different Eucalyptus species. Data in Brief.	67.694
549	Eucalyptus caesia	-37.83	144.979	9	07/19/13	botanical garden (Royal Botanical Gardens, Melbourne, Victoria, Australia)	mature	mallee	angles measured at whole tree level using leveled digital photo method; leaf angles reported as differences from a horizontal surface (i.e. flat horizontal leaf = 0 degrees, vertically oriented leaf = 90 degrees).	Pisek, J., Adamson, K. (2020). A dataset of leaf inclination angles for 71 different Eucalyptus species. Data in Brief.	48.489
550	Eucalyptus caesia	-37.83	144.979	9	07/19/13	botanical garden (Royal Botanical Gardens, Melbourne, Victoria, Australia)	mature	mallee	angles measured at whole tree level using leveled digital photo method; leaf angles reported as differences from a horizontal surface (i.e. flat horizontal leaf = 0 degrees, vertically oriented leaf = 90 degrees).	Pisek, J., Adamson, K. (2020). A dataset of leaf inclination angles for 71 different Eucalyptus species. Data in Brief.	68.199
551	Eucalyptus caesia	-37.83	144.979	9	07/19/13	botanical garden (Royal Botanical Gardens, Melbourne, Victoria, Australia)	mature	mallee	angles measured at whole tree level using leveled digital photo method; leaf angles reported as differences from a horizontal surface (i.e. flat horizontal leaf = 0 degrees, vertically oriented leaf = 90 degrees).	Pisek, J., Adamson, K. (2020). A dataset of leaf inclination angles for 71 different Eucalyptus species. Data in Brief.	55.877
552	Eucalyptus caesia	-37.83	144.979	9	07/19/13	botanical garden (Royal Botanical Gardens, Melbourne, Victoria, Australia)	mature	mallee	angles measured at whole tree level using leveled digital photo method; leaf angles reported as differences from a horizontal surface (i.e. flat horizontal leaf = 0 degrees, vertically oriented leaf = 90 degrees).	Pisek, J., Adamson, K. (2020). A dataset of leaf inclination angles for 71 different Eucalyptus species. Data in Brief.	79.315
553	Eucalyptus caesia	-37.83	144.979	9	07/19/13	botanical garden (Royal Botanical Gardens, Melbourne, Victoria, Australia)	mature	mallee	angles measured at whole tree level using leveled digital photo method; leaf angles reported as differences from a horizontal surface (i.e. flat horizontal leaf = 0 degrees, vertically oriented leaf = 90 degrees).	Pisek, J., Adamson, K. (2020). A dataset of leaf inclination angles for 71 different Eucalyptus species. Data in Brief.	75.456
554	Eucalyptus caesia	-37.83	144.979	9	07/19/13	botanical garden (Royal Botanical Gardens, Melbourne, Victoria, Australia)	mature	mallee	angles measured at whole tree level using leveled digital photo method; leaf angles reported as differences from a horizontal surface (i.e. flat horizontal leaf = 0 degrees, vertically oriented leaf = 90 degrees).	Pisek, J., Adamson, K. (2020). A dataset of leaf inclination angles for 71 different Eucalyptus species. Data in Brief.	83.528
555	Eucalyptus caesia	-37.83	144.979	9	07/19/13	botanical garden (Royal Botanical Gardens, Melbourne, Victoria, Australia)	mature	mallee	angles measured at whole tree level using leveled digital photo method; leaf angles reported as differences from a horizontal surface (i.e. flat horizontal leaf = 0 degrees, vertically oriented leaf = 90 degrees).	Pisek, J., Adamson, K. (2020). A dataset of leaf inclination angles for 71 different Eucalyptus species. Data in Brief.	73.921
556	Eucalyptus caesia	-37.83	144.979	9	07/19/13	botanical garden (Royal Botanical Gardens, Melbourne, Victoria, Australia)	mature	mallee	angles measured at whole tree level using leveled digital photo method; leaf angles reported as differences from a horizontal surface (i.e. flat horizontal leaf = 0 degrees, vertically oriented leaf = 90 degrees).	Pisek, J., Adamson, K. (2020). A dataset of leaf inclination angles for 71 different Eucalyptus species. Data in Brief.	36.933
557	Eucalyptus caesia	-37.83	144.979	9	07/19/13	botanical garden (Royal Botanical Gardens, Melbourne, Victoria, Australia)	mature	mallee	angles measured at whole tree level using leveled digital photo method; leaf angles reported as differences from a horizontal surface (i.e. flat horizontal leaf = 0 degrees, vertically oriented leaf = 90 degrees).	Pisek, J., Adamson, K. (2020). A dataset of leaf inclination angles for 71 different Eucalyptus species. Data in Brief.	34.129
558	Eucalyptus caesia	-37.83	144.979	9	07/19/13	botanical garden (Royal Botanical Gardens, Melbourne, Victoria, Australia)	mature	mallee	angles measured at whole tree level using leveled digital photo method; leaf angles reported as differences from a horizontal surface (i.e. flat horizontal leaf = 0 degrees, vertically oriented leaf = 90 degrees).	Pisek, J., Adamson, K. (2020). A dataset of leaf inclination angles for 71 different Eucalyptus species. Data in Brief.	46.618
559	Eucalyptus caesia	-37.83	144.979	9	07/19/13	botanical garden (Royal Botanical Gardens, Melbourne, Victoria, Australia)	mature	mallee	angles measured at whole tree level using leveled digital photo method; leaf angles reported as differences from a horizontal surface (i.e. flat horizontal leaf = 0 degrees, vertically oriented leaf = 90 degrees).	Pisek, J., Adamson, K. (2020). A dataset of leaf inclination angles for 71 different Eucalyptus species. Data in Brief.	83.262
560	Eucalyptus caesia	-37.83	144.979	9	07/19/13	botanical garden (Royal Botanical Gardens, Melbourne, Victoria, Australia)	mature	mallee	angles measured at whole tree level using leveled digital photo method; leaf angles reported as differences from a horizontal surface (i.e. flat horizontal leaf = 0 degrees, vertically oriented leaf = 90 degrees).	Pisek, J., Adamson, K. (2020). A dataset of leaf inclination angles for 71 different Eucalyptus species. Data in Brief.	56.155
561	Eucalyptus caesia	-37.83	144.979	9	07/19/13	botanical garden (Royal Botanical Gardens, Melbourne, Victoria, Australia)	mature	mallee	angles measured at whole tree level using leveled digital photo method; leaf angles reported as differences from a horizontal surface (i.e. flat horizontal leaf = 0 degrees, vertically oriented leaf = 90 degrees).	Pisek, J., Adamson, K. (2020). A dataset of leaf inclination angles for 71 different Eucalyptus species. Data in Brief.	56.233
562	Eucalyptus caesia	-37.83	144.979	9	07/19/13	botanical garden (Royal Botanical Gardens, Melbourne, Victoria, Australia)	mature	mallee	angles measured at whole tree level using leveled digital photo method; leaf angles reported as differences from a horizontal surface (i.e. flat horizontal leaf = 0 degrees, vertically oriented leaf = 90 degrees).	Pisek, J., Adamson, K. (2020). A dataset of leaf inclination angles for 71 different Eucalyptus species. Data in Brief.	59.09
563	Eucalyptus caesia	-37.83	144.979	9	07/19/13	botanical garden (Royal Botanical Gardens, Melbourne, Victoria, Australia)	mature	mallee	angles measured at whole tree level using leveled digital photo method; leaf angles reported as differences from a horizontal surface (i.e. flat horizontal leaf = 0 degrees, vertically oriented leaf = 90 degrees).	Pisek, J., Adamson, K. (2020). A dataset of leaf inclination angles for 71 different Eucalyptus species. Data in Brief.	72.165
564	Eucalyptus caesia	-37.83	144.979	9	07/19/13	botanical garden (Royal Botanical Gardens, Melbourne, Victoria, Australia)	mature	mallee	angles measured at whole tree level using leveled digital photo method; leaf angles reported as differences from a horizontal surface (i.e. flat horizontal leaf = 0 degrees, vertically oriented leaf = 90 degrees).	Pisek, J., Adamson, K. (2020). A dataset of leaf inclination angles for 71 different Eucalyptus species. Data in Brief.	56.54
565	Eucalyptus caesia	-37.83	144.979	9	07/19/13	botanical garden (Royal Botanical Gardens, Melbourne, Victoria, Australia)	mature	mallee	angles measured at whole tree level using leveled digital photo method; leaf angles reported as differences from a horizontal surface (i.e. flat horizontal leaf = 0 degrees, vertically oriented leaf = 90 degrees).	Pisek, J., Adamson, K. (2020). A dataset of leaf inclination angles for 71 different Eucalyptus species. Data in Brief.	24.727
566	Eucalyptus caesia	-37.83	144.979	9	07/19/13	botanical garden (Royal Botanical Gardens, Melbourne, Victoria, Australia)	mature	mallee	angles measured at whole tree level using leveled digital photo method; leaf angles reported as differences from a horizontal surface (i.e. flat horizontal leaf = 0 degrees, vertically oriented leaf = 90 degrees).	Pisek, J., Adamson, K. (2020). A dataset of leaf inclination angles for 71 different Eucalyptus species. Data in Brief.	28.272
567	Eucalyptus caesia	-37.83	144.979	9	07/19/13	botanical garden (Royal Botanical Gardens, Melbourne, Victoria, Australia)	mature	mallee	angles measured at whole tree level using leveled digital photo method; leaf angles reported as differences from a horizontal surface (i.e. flat horizontal leaf = 0 degrees, vertically oriented leaf = 90 degrees).	Pisek, J., Adamson, K. (2020). A dataset of leaf inclination angles for 71 different Eucalyptus species. Data in Brief.	62.14
568	Eucalyptus caesia	-37.83	144.979	9	07/19/13	botanical garden (Royal Botanical Gardens, Melbourne, Victoria, Australia)	mature	mallee	angles measured at whole tree level using leveled digital photo method; leaf angles reported as differences from a horizontal surface (i.e. flat horizontal leaf = 0 degrees, vertically oriented leaf = 90 degrees).	Pisek, J., Adamson, K. (2020). A dataset of leaf inclination angles for 71 different Eucalyptus species. Data in Brief.	60.983
569	Eucalyptus caesia	-37.83	144.979	9	07/19/13	botanical garden (Royal Botanical Gardens, Melbourne, Victoria, Australia)	mature	mallee	angles measured at whole tree level using leveled digital photo method; leaf angles reported as differences from a horizontal surface (i.e. flat horizontal leaf = 0 degrees, vertically oriented leaf = 90 degrees).	Pisek, J., Adamson, K. (2020). A dataset of leaf inclination angles for 71 different Eucalyptus species. Data in Brief.	89.594
570	Eucalyptus caesia	-37.83	144.979	9	07/19/13	botanical garden (Royal Botanical Gardens, Melbourne, Victoria, Australia)	mature	mallee	angles measured at whole tree level using leveled digital photo method; leaf angles reported as differences from a horizontal surface (i.e. flat horizontal leaf = 0 degrees, vertically oriented leaf = 90 degrees).	Pisek, J., Adamson, K. (2020). A dataset of leaf inclination angles for 71 different Eucalyptus species. Data in Brief.	40.967
571	Eucalyptus caesia	-37.83	144.979	9	07/19/13	botanical garden (Royal Botanical Gardens, Melbourne, Victoria, Australia)	mature	mallee	angles measured at whole tree level using leveled digital photo method; leaf angles reported as differences from a horizontal surface (i.e. flat horizontal leaf = 0 degrees, vertically oriented leaf = 90 degrees).	Pisek, J., Adamson, K. (2020). A dataset of leaf inclination angles for 71 different Eucalyptus species. Data in Brief.	70.989
572	Eucalyptus caesia	-37.83	144.979	9	07/19/13	botanical garden (Royal Botanical Gardens, Melbourne, Victoria, Australia)	mature	mallee	angles measured at whole tree level using leveled digital photo method; leaf angles reported as differences from a horizontal surface (i.e. flat horizontal leaf = 0 degrees, vertically oriented leaf = 90 degrees).	Pisek, J., Adamson, K. (2020). A dataset of leaf inclination angles for 71 different Eucalyptus species. Data in Brief.	62.738
573	Eucalyptus caesia	-37.83	144.979	9	07/19/13	botanical garden (Royal Botanical Gardens, Melbourne, Victoria, Australia)	mature	mallee	angles measured at whole tree level using leveled digital photo method; leaf angles reported as differences from a horizontal surface (i.e. flat horizontal leaf = 0 degrees, vertically oriented leaf = 90 degrees).	Pisek, J., Adamson, K. (2020). A dataset of leaf inclination angles for 71 different Eucalyptus species. Data in Brief.	78.534
574	Eucalyptus caesia	-37.83	144.979	9	07/19/13	botanical garden (Royal Botanical Gardens, Melbourne, Victoria, Australia)	mature	mallee	angles measured at whole tree level using leveled digital photo method; leaf angles reported as differences from a horizontal surface (i.e. flat horizontal leaf = 0 degrees, vertically oriented leaf = 90 degrees).	Pisek, J., Adamson, K. (2020). A dataset of leaf inclination angles for 71 different Eucalyptus species. Data in Brief.	67.564
575	Eucalyptus caesia	-37.83	144.979	9	07/19/13	botanical garden (Royal Botanical Gardens, Melbourne, Victoria, Australia)	mature	mallee	angles measured at whole tree level using leveled digital photo method; leaf angles reported as differences from a horizontal surface (i.e. flat horizontal leaf = 0 degrees, vertically oriented leaf = 90 degrees).	Pisek, J., Adamson, K. (2020). A dataset of leaf inclination angles for 71 different Eucalyptus species. Data in Brief.	80.23
576	Eucalyptus caesia	-37.83	144.979	9	07/19/13	botanical garden (Royal Botanical Gardens, Melbourne, Victoria, Australia)	mature	mallee	angles measured at whole tree level using leveled digital photo method; leaf angles reported as differences from a horizontal surface (i.e. flat horizontal leaf = 0 degrees, vertically oriented leaf = 90 degrees).	Pisek, J., Adamson, K. (2020). A dataset of leaf inclination angles for 71 different Eucalyptus species. Data in Brief.	87.783
577	Eucalyptus caesia	-37.83	144.979	9	07/19/13	botanical garden (Royal Botanical Gardens, Melbourne, Victoria, Australia)	mature	mallee	angles measured at whole tree level using leveled digital photo method; leaf angles reported as differences from a horizontal surface (i.e. flat horizontal leaf = 0 degrees, vertically oriented leaf = 90 degrees).	Pisek, J., Adamson, K. (2020). A dataset of leaf inclination angles for 71 different Eucalyptus species. Data in Brief.	77.133
578	Eucalyptus caesia	-37.83	144.979	9	07/19/13	botanical garden (Royal Botanical Gardens, Melbourne, Victoria, Australia)	mature	mallee	angles measured at whole tree level using leveled digital photo method; leaf angles reported as differences from a horizontal surface (i.e. flat horizontal leaf = 0 degrees, vertically oriented leaf = 90 degrees).	Pisek, J., Adamson, K. (2020). A dataset of leaf inclination angles for 71 different Eucalyptus species. Data in Brief.	66.038
579	Eucalyptus caesia	-37.83	144.979	9	07/19/13	botanical garden (Royal Botanical Gardens, Melbourne, Victoria, Australia)	mature	mallee	angles measured at whole tree level using leveled digital photo method; leaf angles reported as differences from a horizontal surface (i.e. flat horizontal leaf = 0 degrees, vertically oriented leaf = 90 degrees).	Pisek, J., Adamson, K. (2020). A dataset of leaf inclination angles for 71 different Eucalyptus species. Data in Brief.	27.121
580	Eucalyptus caesia	-37.83	144.979	9	07/19/13	botanical garden (Royal Botanical Gardens, Melbourne, Victoria, Australia)	mature	mallee	angles measured at whole tree level using leveled digital photo method; leaf angles reported as differences from a horizontal surface (i.e. flat horizontal leaf = 0 degrees, vertically oriented leaf = 90 degrees).	Pisek, J., Adamson, K. (2020). A dataset of leaf inclination angles for 71 different Eucalyptus species. Data in Brief.	65.505
581	Eucalyptus caesia	-37.83	144.979	9	07/19/13	botanical garden (Royal Botanical Gardens, Melbourne, Victoria, Australia)	mature	mallee	angles measured at whole tree level using leveled digital photo method; leaf angles reported as differences from a horizontal surface (i.e. flat horizontal leaf = 0 degrees, vertically oriented leaf = 90 degrees).	Pisek, J., Adamson, K. (2020). A dataset of leaf inclination angles for 71 different Eucalyptus species. Data in Brief.	69.281
582	Eucalyptus caesia	-37.83	144.979	9	07/19/13	botanical garden (Royal Botanical Gardens, Melbourne, Victoria, Australia)	mature	mallee	angles measured at whole tree level using leveled digital photo method; leaf angles reported as differences from a horizontal surface (i.e. flat horizontal leaf = 0 degrees, vertically oriented leaf = 90 degrees).	Pisek, J., Adamson, K. (2020). A dataset of leaf inclination angles for 71 different Eucalyptus species. Data in Brief.	71.313
583	Eucalyptus caesia	-37.83	144.979	9	07/19/13	botanical garden (Royal Botanical Gardens, Melbourne, Victoria, Australia)	mature	mallee	angles measured at whole tree level using leveled digital photo method; leaf angles reported as differences from a horizontal surface (i.e. flat horizontal leaf = 0 degrees, vertically oriented leaf = 90 degrees).	Pisek, J., Adamson, K. (2020). A dataset of leaf inclination angles for 71 different Eucalyptus species. Data in Brief.	74.346
584	Eucalyptus caesia	-37.83	144.979	9	07/19/13	botanical garden (Royal Botanical Gardens, Melbourne, Victoria, Australia)	mature	mallee	angles measured at whole tree level using leveled digital photo method; leaf angles reported as differences from a horizontal surface (i.e. flat horizontal leaf = 0 degrees, vertically oriented leaf = 90 degrees).	Pisek, J., Adamson, K. (2020). A dataset of leaf inclination angles for 71 different Eucalyptus species. Data in Brief.	69.167
585	Eucalyptus caesia	-37.83	144.979	9	07/19/13	botanical garden (Royal Botanical Gardens, Melbourne, Victoria, Australia)	mature	mallee	angles measured at whole tree level using leveled digital photo method; leaf angles reported as differences from a horizontal surface (i.e. flat horizontal leaf = 0 degrees, vertically oriented leaf = 90 degrees).	Pisek, J., Adamson, K. (2020). A dataset of leaf inclination angles for 71 different Eucalyptus species. Data in Brief.	68.438
586	Eucalyptus caesia	-37.83	144.979	9	07/19/13	botanical garden (Royal Botanical Gardens, Melbourne, Victoria, Australia)	mature	mallee	angles measured at whole tree level using leveled digital photo method; leaf angles reported as differences from a horizontal surface (i.e. flat horizontal leaf = 0 degrees, vertically oriented leaf = 90 degrees).	Pisek, J., Adamson, K. (2020). A dataset of leaf inclination angles for 71 different Eucalyptus species. Data in Brief.	72.331
587	Eucalyptus caesia	-37.83	144.979	9	07/19/13	botanical garden (Royal Botanical Gardens, Melbourne, Victoria, Australia)	mature	mallee	angles measured at whole tree level using leveled digital photo method; leaf angles reported as differences from a horizontal surface (i.e. flat horizontal leaf = 0 degrees, vertically oriented leaf = 90 degrees).	Pisek, J., Adamson, K. (2020). A dataset of leaf inclination angles for 71 different Eucalyptus species. Data in Brief.	60.945
588	Eucalyptus caesia	-37.83	144.979	9	07/19/13	botanical garden (Royal Botanical Gardens, Melbourne, Victoria, Australia)	mature	mallee	angles measured at whole tree level using leveled digital photo method; leaf angles reported as differences from a horizontal surface (i.e. flat horizontal leaf = 0 degrees, vertically oriented leaf = 90 degrees).	Pisek, J., Adamson, K. (2020). A dataset of leaf inclination angles for 71 different Eucalyptus species. Data in Brief.	61.928
589	Eucalyptus caesia	-37.83	144.979	9	07/19/13	botanical garden (Royal Botanical Gardens, Melbourne, Victoria, Australia)	mature	mallee	angles measured at whole tree level using leveled digital photo method; leaf angles reported as differences from a horizontal surface (i.e. flat horizontal leaf = 0 degrees, vertically oriented leaf = 90 degrees).	Pisek, J., Adamson, K. (2020). A dataset of leaf inclination angles for 71 different Eucalyptus species. Data in Brief.	58.518
590	Eucalyptus caesia	-37.83	144.979	9	07/19/13	botanical garden (Royal Botanical Gardens, Melbourne, Victoria, Australia)	mature	mallee	angles measured at whole tree level using leveled digital photo method; leaf angles reported as differences from a horizontal surface (i.e. flat horizontal leaf = 0 degrees, vertically oriented leaf = 90 degrees).	Pisek, J., Adamson, K. (2020). A dataset of leaf inclination angles for 71 different Eucalyptus species. Data in Brief.	76.496
591	Eucalyptus caesia	-37.83	144.979	9	07/19/13	botanical garden (Royal Botanical Gardens, Melbourne, Victoria, Australia)	mature	mallee	angles measured at whole tree level using leveled digital photo method; leaf angles reported as differences from a horizontal surface (i.e. flat horizontal leaf = 0 degrees, vertically oriented leaf = 90 degrees).	Pisek, J., Adamson, K. (2020). A dataset of leaf inclination angles for 71 different Eucalyptus species. Data in Brief.	69.414
592	Eucalyptus caesia	-37.83	144.979	9	07/19/13	botanical garden (Royal Botanical Gardens, Melbourne, Victoria, Australia)	mature	mallee	angles measured at whole tree level using leveled digital photo method; leaf angles reported as differences from a horizontal surface (i.e. flat horizontal leaf = 0 degrees, vertically oriented leaf = 90 degrees).	Pisek, J., Adamson, K. (2020). A dataset of leaf inclination angles for 71 different Eucalyptus species. Data in Brief.	68.829
593	Eucalyptus caesia	-37.83	144.979	9	07/19/13	botanical garden (Royal Botanical Gardens, Melbourne, Victoria, Australia)	mature	mallee	angles measured at whole tree level using leveled digital photo method; leaf angles reported as differences from a horizontal surface (i.e. flat horizontal leaf = 0 degrees, vertically oriented leaf = 90 degrees).	Pisek, J., Adamson, K. (2020). A dataset of leaf inclination angles for 71 different Eucalyptus species. Data in Brief.	70.454
594	Eucalyptus caesia	-37.83	144.979	9	07/19/13	botanical garden (Royal Botanical Gardens, Melbourne, Victoria, Australia)	mature	mallee	angles measured at whole tree level using leveled digital photo method; leaf angles reported as differences from a horizontal surface (i.e. flat horizontal leaf = 0 degrees, vertically oriented leaf = 90 degrees).	Pisek, J., Adamson, K. (2020). A dataset of leaf inclination angles for 71 different Eucalyptus species. Data in Brief.	81.946
595	Eucalyptus caesia	-37.83	144.979	9	07/19/13	botanical garden (Royal Botanical Gardens, Melbourne, Victoria, Australia)	mature	mallee	angles measured at whole tree level using leveled digital photo method; leaf angles reported as differences from a horizontal surface (i.e. flat horizontal leaf = 0 degrees, vertically oriented leaf = 90 degrees).	Pisek, J., Adamson, K. (2020). A dataset of leaf inclination angles for 71 different Eucalyptus species. Data in Brief.	86.689
596	Eucalyptus caesia	-37.83	144.979	9	07/19/13	botanical garden (Royal Botanical Gardens, Melbourne, Victoria, Australia)	mature	mallee	angles measured at whole tree level using leveled digital photo method; leaf angles reported as differences from a horizontal surface (i.e. flat horizontal leaf = 0 degrees, vertically oriented leaf = 90 degrees).	Pisek, J., Adamson, K. (2020). A dataset of leaf inclination angles for 71 different Eucalyptus species. Data in Brief.	88.273
597	Eucalyptus caesia	-37.83	144.979	9	07/19/13	botanical garden (Royal Botanical Gardens, Melbourne, Victoria, Australia)	mature	mallee	angles measured at whole tree level using leveled digital photo method; leaf angles reported as differences from a horizontal surface (i.e. flat horizontal leaf = 0 degrees, vertically oriented leaf = 90 degrees).	Pisek, J., Adamson, K. (2020). A dataset of leaf inclination angles for 71 different Eucalyptus species. Data in Brief.	72.916
598	Eucalyptus caesia	-37.83	144.979	9	07/19/13	botanical garden (Royal Botanical Gardens, Melbourne, Victoria, Australia)	mature	mallee	angles measured at whole tree level using leveled digital photo method; leaf angles reported as differences from a horizontal surface (i.e. flat horizontal leaf = 0 degrees, vertically oriented leaf = 90 degrees).	Pisek, J., Adamson, K. (2020). A dataset of leaf inclination angles for 71 different Eucalyptus species. Data in Brief.	82.614
599	Eucalyptus caesia	-37.83	144.979	9	07/19/13	botanical garden (Royal Botanical Gardens, Melbourne, Victoria, Australia)	mature	mallee	angles measured at whole tree level using leveled digital photo method; leaf angles reported as differences from a horizontal surface (i.e. flat horizontal leaf = 0 degrees, vertically oriented leaf = 90 degrees).	Pisek, J., Adamson, K. (2020). A dataset of leaf inclination angles for 71 different Eucalyptus species. Data in Brief.	70.811
600	Eucalyptus caesia	-37.83	144.979	9	07/19/13	botanical garden (Royal Botanical Gardens, Melbourne, Victoria, Australia)	mature	mallee	angles measured at whole tree level using leveled digital photo method; leaf angles reported as differences from a horizontal surface (i.e. flat horizontal leaf = 0 degrees, vertically oriented leaf = 90 degrees).	Pisek, J., Adamson, K. (2020). A dataset of leaf inclination angles for 71 different Eucalyptus species. Data in Brief.	64.414
601	Eucalyptus caesia	-37.83	144.979	9	07/19/13	botanical garden (Royal Botanical Gardens, Melbourne, Victoria, Australia)	mature	mallee	angles measured at whole tree level using leveled digital photo method; leaf angles reported as differences from a horizontal surface (i.e. flat horizontal leaf = 0 degrees, vertically oriented leaf = 90 degrees).	Pisek, J., Adamson, K. (2020). A dataset of leaf inclination angles for 71 different Eucalyptus species. Data in Brief.	53.791
602	Eucalyptus caesia	-37.83	144.979	9	07/19/13	botanical garden (Royal Botanical Gardens, Melbourne, Victoria, Australia)	mature	mallee	angles measured at whole tree level using leveled digital photo method; leaf angles reported as differences from a horizontal surface (i.e. flat horizontal leaf = 0 degrees, vertically oriented leaf = 90 degrees).	Pisek, J., Adamson, K. (2020). A dataset of leaf inclination angles for 71 different Eucalyptus species. Data in Brief.	49.693
603	Eucalyptus caesia	-37.83	144.979	9	07/19/13	botanical garden (Royal Botanical Gardens, Melbourne, Victoria, Australia)	mature	mallee	angles measured at whole tree level using leveled digital photo method; leaf angles reported as differences from a horizontal surface (i.e. flat horizontal leaf = 0 degrees, vertically oriented leaf = 90 degrees).	Pisek, J., Adamson, K. (2020). A dataset of leaf inclination angles for 71 different Eucalyptus species. Data in Brief.	70.777
604	Eucalyptus caesia	-37.83	144.979	9	07/19/13	botanical garden (Royal Botanical Gardens, Melbourne, Victoria, Australia)	mature	mallee	angles measured at whole tree level using leveled digital photo method; leaf angles reported as differences from a horizontal surface (i.e. flat horizontal leaf = 0 degrees, vertically oriented leaf = 90 degrees).	Pisek, J., Adamson, K. (2020). A dataset of leaf inclination angles for 71 different Eucalyptus species. Data in Brief.	52.224
605	Eucalyptus calycogona	34.125	-118.114	207	12/09/12	botanical garden (The Huntington Library, Art Collections, and Botanical Gardens, Pasadena, CA, USA)	mature	mallee	angles measured at whole tree level using leveled digital photo method; leaf angles reported as differences from a horizontal surface (i.e. flat horizontal leaf = 0 degrees, vertically oriented leaf = 90 degrees).	Pisek, J., Adamson, K. (2020). A dataset of leaf inclination angles for 71 different Eucalyptus species. Data in Brief.	39.388
606	Eucalyptus calycogona	34.125	-118.114	207	12/09/12	botanical garden (The Huntington Library, Art Collections, and Botanical Gardens, Pasadena, CA, USA)	mature	mallee	angles measured at whole tree level using leveled digital photo method; leaf angles reported as differences from a horizontal surface (i.e. flat horizontal leaf = 0 degrees, vertically oriented leaf = 90 degrees).	Pisek, J., Adamson, K. (2020). A dataset of leaf inclination angles for 71 different Eucalyptus species. Data in Brief.	61.091
607	Eucalyptus calycogona	34.125	-118.114	207	12/09/12	botanical garden (The Huntington Library, Art Collections, and Botanical Gardens, Pasadena, CA, USA)	mature	mallee	angles measured at whole tree level using leveled digital photo method; leaf angles reported as differences from a horizontal surface (i.e. flat horizontal leaf = 0 degrees, vertically oriented leaf = 90 degrees).	Pisek, J., Adamson, K. (2020). A dataset of leaf inclination angles for 71 different Eucalyptus species. Data in Brief.	64.855
608	Eucalyptus calycogona	34.125	-118.114	207	12/09/12	botanical garden (The Huntington Library, Art Collections, and Botanical Gardens, Pasadena, CA, USA)	mature	mallee	angles measured at whole tree level using leveled digital photo method; leaf angles reported as differences from a horizontal surface (i.e. flat horizontal leaf = 0 degrees, vertically oriented leaf = 90 degrees).	Pisek, J., Adamson, K. (2020). A dataset of leaf inclination angles for 71 different Eucalyptus species. Data in Brief.	48.18
609	Eucalyptus calycogona	34.125	-118.114	207	12/09/12	botanical garden (The Huntington Library, Art Collections, and Botanical Gardens, Pasadena, CA, USA)	mature	mallee	angles measured at whole tree level using leveled digital photo method; leaf angles reported as differences from a horizontal surface (i.e. flat horizontal leaf = 0 degrees, vertically oriented leaf = 90 degrees).	Pisek, J., Adamson, K. (2020). A dataset of leaf inclination angles for 71 different Eucalyptus species. Data in Brief.	67.218
610	Eucalyptus calycogona	34.125	-118.114	207	12/09/12	botanical garden (The Huntington Library, Art Collections, and Botanical Gardens, Pasadena, CA, USA)	mature	mallee	angles measured at whole tree level using leveled digital photo method; leaf angles reported as differences from a horizontal surface (i.e. flat horizontal leaf = 0 degrees, vertically oriented leaf = 90 degrees).	Pisek, J., Adamson, K. (2020). A dataset of leaf inclination angles for 71 different Eucalyptus species. Data in Brief.	84.898
611	Eucalyptus calycogona	34.125	-118.114	207	12/09/12	botanical garden (The Huntington Library, Art Collections, and Botanical Gardens, Pasadena, CA, USA)	mature	mallee	angles measured at whole tree level using leveled digital photo method; leaf angles reported as differences from a horizontal surface (i.e. flat horizontal leaf = 0 degrees, vertically oriented leaf = 90 degrees).	Pisek, J., Adamson, K. (2020). A dataset of leaf inclination angles for 71 different Eucalyptus species. Data in Brief.	74.148
612	Eucalyptus calycogona	34.125	-118.114	207	12/09/12	botanical garden (The Huntington Library, Art Collections, and Botanical Gardens, Pasadena, CA, USA)	mature	mallee	angles measured at whole tree level using leveled digital photo method; leaf angles reported as differences from a horizontal surface (i.e. flat horizontal leaf = 0 degrees, vertically oriented leaf = 90 degrees).	Pisek, J., Adamson, K. (2020). A dataset of leaf inclination angles for 71 different Eucalyptus species. Data in Brief.	24.274
613	Eucalyptus calycogona	34.125	-118.114	207	12/09/12	botanical garden (The Huntington Library, Art Collections, and Botanical Gardens, Pasadena, CA, USA)	mature	mallee	angles measured at whole tree level using leveled digital photo method; leaf angles reported as differences from a horizontal surface (i.e. flat horizontal leaf = 0 degrees, vertically oriented leaf = 90 degrees).	Pisek, J., Adamson, K. (2020). A dataset of leaf inclination angles for 71 different Eucalyptus species. Data in Brief.	17.354
614	Eucalyptus calycogona	34.125	-118.114	207	12/09/12	botanical garden (The Huntington Library, Art Collections, and Botanical Gardens, Pasadena, CA, USA)	mature	mallee	angles measured at whole tree level using leveled digital photo method; leaf angles reported as differences from a horizontal surface (i.e. flat horizontal leaf = 0 degrees, vertically oriented leaf = 90 degrees).	Pisek, J., Adamson, K. (2020). A dataset of leaf inclination angles for 71 different Eucalyptus species. Data in Brief.	72.429
615	Eucalyptus calycogona	34.125	-118.114	207	12/09/12	botanical garden (The Huntington Library, Art Collections, and Botanical Gardens, Pasadena, CA, USA)	mature	mallee	angles measured at whole tree level using leveled digital photo method; leaf angles reported as differences from a horizontal surface (i.e. flat horizontal leaf = 0 degrees, vertically oriented leaf = 90 degrees).	Pisek, J., Adamson, K. (2020). A dataset of leaf inclination angles for 71 different Eucalyptus species. Data in Brief.	86.987
616	Eucalyptus calycogona	34.125	-118.114	207	12/09/12	botanical garden (The Huntington Library, Art Collections, and Botanical Gardens, Pasadena, CA, USA)	mature	mallee	angles measured at whole tree level using leveled digital photo method; leaf angles reported as differences from a horizontal surface (i.e. flat horizontal leaf = 0 degrees, vertically oriented leaf = 90 degrees).	Pisek, J., Adamson, K. (2020). A dataset of leaf inclination angles for 71 different Eucalyptus species. Data in Brief.	52.058
617	Eucalyptus calycogona	34.125	-118.114	207	12/09/12	botanical garden (The Huntington Library, Art Collections, and Botanical Gardens, Pasadena, CA, USA)	mature	mallee	angles measured at whole tree level using leveled digital photo method; leaf angles reported as differences from a horizontal surface (i.e. flat horizontal leaf = 0 degrees, vertically oriented leaf = 90 degrees).	Pisek, J., Adamson, K. (2020). A dataset of leaf inclination angles for 71 different Eucalyptus species. Data in Brief.	58.782
618	Eucalyptus calycogona	34.125	-118.114	207	12/09/12	botanical garden (The Huntington Library, Art Collections, and Botanical Gardens, Pasadena, CA, USA)	mature	mallee	angles measured at whole tree level using leveled digital photo method; leaf angles reported as differences from a horizontal surface (i.e. flat horizontal leaf = 0 degrees, vertically oriented leaf = 90 degrees).	Pisek, J., Adamson, K. (2020). A dataset of leaf inclination angles for 71 different Eucalyptus species. Data in Brief.	58.717
619	Eucalyptus calycogona	34.125	-118.114	207	12/09/12	botanical garden (The Huntington Library, Art Collections, and Botanical Gardens, Pasadena, CA, USA)	mature	mallee	angles measured at whole tree level using leveled digital photo method; leaf angles reported as differences from a horizontal surface (i.e. flat horizontal leaf = 0 degrees, vertically oriented leaf = 90 degrees).	Pisek, J., Adamson, K. (2020). A dataset of leaf inclination angles for 71 different Eucalyptus species. Data in Brief.	61.631
620	Eucalyptus calycogona	34.125	-118.114	207	12/09/12	botanical garden (The Huntington Library, Art Collections, and Botanical Gardens, Pasadena, CA, USA)	mature	mallee	angles measured at whole tree level using leveled digital photo method; leaf angles reported as differences from a horizontal surface (i.e. flat horizontal leaf = 0 degrees, vertically oriented leaf = 90 degrees).	Pisek, J., Adamson, K. (2020). A dataset of leaf inclination angles for 71 different Eucalyptus species. Data in Brief.	15.101
621	Eucalyptus calycogona	34.125	-118.114	207	12/09/12	botanical garden (The Huntington Library, Art Collections, and Botanical Gardens, Pasadena, CA, USA)	mature	mallee	angles measured at whole tree level using leveled digital photo method; leaf angles reported as differences from a horizontal surface (i.e. flat horizontal leaf = 0 degrees, vertically oriented leaf = 90 degrees).	Pisek, J., Adamson, K. (2020). A dataset of leaf inclination angles for 71 different Eucalyptus species. Data in Brief.	56.07
622	Eucalyptus calycogona	34.125	-118.114	207	12/09/12	botanical garden (The Huntington Library, Art Collections, and Botanical Gardens, Pasadena, CA, USA)	mature	mallee	angles measured at whole tree level using leveled digital photo method; leaf angles reported as differences from a horizontal surface (i.e. flat horizontal leaf = 0 degrees, vertically oriented leaf = 90 degrees).	Pisek, J., Adamson, K. (2020). A dataset of leaf inclination angles for 71 different Eucalyptus species. Data in Brief.	53.531
623	Eucalyptus calycogona	34.125	-118.114	207	12/09/12	botanical garden (The Huntington Library, Art Collections, and Botanical Gardens, Pasadena, CA, USA)	mature	mallee	angles measured at whole tree level using leveled digital photo method; leaf angles reported as differences from a horizontal surface (i.e. flat horizontal leaf = 0 degrees, vertically oriented leaf = 90 degrees).	Pisek, J., Adamson, K. (2020). A dataset of leaf inclination angles for 71 different Eucalyptus species. Data in Brief.	48.094
624	Eucalyptus calycogona	34.125	-118.114	207	12/09/12	botanical garden (The Huntington Library, Art Collections, and Botanical Gardens, Pasadena, CA, USA)	mature	mallee	angles measured at whole tree level using leveled digital photo method; leaf angles reported as differences from a horizontal surface (i.e. flat horizontal leaf = 0 degrees, vertically oriented leaf = 90 degrees).	Pisek, J., Adamson, K. (2020). A dataset of leaf inclination angles for 71 different Eucalyptus species. Data in Brief.	51.71
625	Eucalyptus calycogona	34.125	-118.114	207	12/09/12	botanical garden (The Huntington Library, Art Collections, and Botanical Gardens, Pasadena, CA, USA)	mature	mallee	angles measured at whole tree level using leveled digital photo method; leaf angles reported as differences from a horizontal surface (i.e. flat horizontal leaf = 0 degrees, vertically oriented leaf = 90 degrees).	Pisek, J., Adamson, K. (2020). A dataset of leaf inclination angles for 71 different Eucalyptus species. Data in Brief.	53.643
626	Eucalyptus calycogona	34.125	-118.114	207	12/09/12	botanical garden (The Huntington Library, Art Collections, and Botanical Gardens, Pasadena, CA, USA)	mature	mallee	angles measured at whole tree level using leveled digital photo method; leaf angles reported as differences from a horizontal surface (i.e. flat horizontal leaf = 0 degrees, vertically oriented leaf = 90 degrees).	Pisek, J., Adamson, K. (2020). A dataset of leaf inclination angles for 71 different Eucalyptus species. Data in Brief.	49.764
627	Eucalyptus calycogona	34.125	-118.114	207	12/09/12	botanical garden (The Huntington Library, Art Collections, and Botanical Gardens, Pasadena, CA, USA)	mature	mallee	angles measured at whole tree level using leveled digital photo method; leaf angles reported as differences from a horizontal surface (i.e. flat horizontal leaf = 0 degrees, vertically oriented leaf = 90 degrees).	Pisek, J., Adamson, K. (2020). A dataset of leaf inclination angles for 71 different Eucalyptus species. Data in Brief.	57.426
628	Eucalyptus calycogona	34.125	-118.114	207	12/09/12	botanical garden (The Huntington Library, Art Collections, and Botanical Gardens, Pasadena, CA, USA)	mature	mallee	angles measured at whole tree level using leveled digital photo method; leaf angles reported as differences from a horizontal surface (i.e. flat horizontal leaf = 0 degrees, vertically oriented leaf = 90 degrees).	Pisek, J., Adamson, K. (2020). A dataset of leaf inclination angles for 71 different Eucalyptus species. Data in Brief.	18.435
629	Eucalyptus calycogona	34.125	-118.114	207	12/09/12	botanical garden (The Huntington Library, Art Collections, and Botanical Gardens, Pasadena, CA, USA)	mature	mallee	angles measured at whole tree level using leveled digital photo method; leaf angles reported as differences from a horizontal surface (i.e. flat horizontal leaf = 0 degrees, vertically oriented leaf = 90 degrees).	Pisek, J., Adamson, K. (2020). A dataset of leaf inclination angles for 71 different Eucalyptus species. Data in Brief.	20.026
630	Eucalyptus calycogona	34.125	-118.114	207	12/09/12	botanical garden (The Huntington Library, Art Collections, and Botanical Gardens, Pasadena, CA, USA)	mature	mallee	angles measured at whole tree level using leveled digital photo method; leaf angles reported as differences from a horizontal surface (i.e. flat horizontal leaf = 0 degrees, vertically oriented leaf = 90 degrees).	Pisek, J., Adamson, K. (2020). A dataset of leaf inclination angles for 71 different Eucalyptus species. Data in Brief.	2.806
631	Eucalyptus calycogona	34.125	-118.114	207	12/09/12	botanical garden (The Huntington Library, Art Collections, and Botanical Gardens, Pasadena, CA, USA)	mature	mallee	angles measured at whole tree level using leveled digital photo method; leaf angles reported as differences from a horizontal surface (i.e. flat horizontal leaf = 0 degrees, vertically oriented leaf = 90 degrees).	Pisek, J., Adamson, K. (2020). A dataset of leaf inclination angles for 71 different Eucalyptus species. Data in Brief.	25.201
632	Eucalyptus calycogona	34.125	-118.114	207	12/09/12	botanical garden (The Huntington Library, Art Collections, and Botanical Gardens, Pasadena, CA, USA)	mature	mallee	angles measured at whole tree level using leveled digital photo method; leaf angles reported as differences from a horizontal surface (i.e. flat horizontal leaf = 0 degrees, vertically oriented leaf = 90 degrees).	Pisek, J., Adamson, K. (2020). A dataset of leaf inclination angles for 71 different Eucalyptus species. Data in Brief.	56.31
633	Eucalyptus calycogona	34.125	-118.114	207	12/09/12	botanical garden (The Huntington Library, Art Collections, and Botanical Gardens, Pasadena, CA, USA)	mature	mallee	angles measured at whole tree level using leveled digital photo method; leaf angles reported as differences from a horizontal surface (i.e. flat horizontal leaf = 0 degrees, vertically oriented leaf = 90 degrees).	Pisek, J., Adamson, K. (2020). A dataset of leaf inclination angles for 71 different Eucalyptus species. Data in Brief.	11.788
634	Eucalyptus calycogona	34.125	-118.114	207	12/09/12	botanical garden (The Huntington Library, Art Collections, and Botanical Gardens, Pasadena, CA, USA)	mature	mallee	angles measured at whole tree level using leveled digital photo method; leaf angles reported as differences from a horizontal surface (i.e. flat horizontal leaf = 0 degrees, vertically oriented leaf = 90 degrees).	Pisek, J., Adamson, K. (2020). A dataset of leaf inclination angles for 71 different Eucalyptus species. Data in Brief.	61.39
635	Eucalyptus calycogona	34.125	-118.114	207	12/09/12	botanical garden (The Huntington Library, Art Collections, and Botanical Gardens, Pasadena, CA, USA)	mature	mallee	angles measured at whole tree level using leveled digital photo method; leaf angles reported as differences from a horizontal surface (i.e. flat horizontal leaf = 0 degrees, vertically oriented leaf = 90 degrees).	Pisek, J., Adamson, K. (2020). A dataset of leaf inclination angles for 71 different Eucalyptus species. Data in Brief.	1.685
636	Eucalyptus calycogona	34.125	-118.114	207	12/09/12	botanical garden (The Huntington Library, Art Collections, and Botanical Gardens, Pasadena, CA, USA)	mature	mallee	angles measured at whole tree level using leveled digital photo method; leaf angles reported as differences from a horizontal surface (i.e. flat horizontal leaf = 0 degrees, vertically oriented leaf = 90 degrees).	Pisek, J., Adamson, K. (2020). A dataset of leaf inclination angles for 71 different Eucalyptus species. Data in Brief.	16.899
637	Eucalyptus calycogona	34.125	-118.114	207	12/09/12	botanical garden (The Huntington Library, Art Collections, and Botanical Gardens, Pasadena, CA, USA)	mature	mallee	angles measured at whole tree level using leveled digital photo method; leaf angles reported as differences from a horizontal surface (i.e. flat horizontal leaf = 0 degrees, vertically oriented leaf = 90 degrees).	Pisek, J., Adamson, K. (2020). A dataset of leaf inclination angles for 71 different Eucalyptus species. Data in Brief.	25.201
638	Eucalyptus calycogona	34.125	-118.114	207	12/09/12	botanical garden (The Huntington Library, Art Collections, and Botanical Gardens, Pasadena, CA, USA)	mature	mallee	angles measured at whole tree level using leveled digital photo method; leaf angles reported as differences from a horizontal surface (i.e. flat horizontal leaf = 0 degrees, vertically oriented leaf = 90 degrees).	Pisek, J., Adamson, K. (2020). A dataset of leaf inclination angles for 71 different Eucalyptus species. Data in Brief.	42.879
639	Eucalyptus calycogona	34.125	-118.114	207	12/09/12	botanical garden (The Huntington Library, Art Collections, and Botanical Gardens, Pasadena, CA, USA)	mature	mallee	angles measured at whole tree level using leveled digital photo method; leaf angles reported as differences from a horizontal surface (i.e. flat horizontal leaf = 0 degrees, vertically oriented leaf = 90 degrees).	Pisek, J., Adamson, K. (2020). A dataset of leaf inclination angles for 71 different Eucalyptus species. Data in Brief.	49.6
640	Eucalyptus calycogona	34.125	-118.114	207	12/09/12	botanical garden (The Huntington Library, Art Collections, and Botanical Gardens, Pasadena, CA, USA)	mature	mallee	angles measured at whole tree level using leveled digital photo method; leaf angles reported as differences from a horizontal surface (i.e. flat horizontal leaf = 0 degrees, vertically oriented leaf = 90 degrees).	Pisek, J., Adamson, K. (2020). A dataset of leaf inclination angles for 71 different Eucalyptus species. Data in Brief.	70.615
641	Eucalyptus calycogona	34.125	-118.114	207	12/09/12	botanical garden (The Huntington Library, Art Collections, and Botanical Gardens, Pasadena, CA, USA)	mature	mallee	angles measured at whole tree level using leveled digital photo method; leaf angles reported as differences from a horizontal surface (i.e. flat horizontal leaf = 0 degrees, vertically oriented leaf = 90 degrees).	Pisek, J., Adamson, K. (2020). A dataset of leaf inclination angles for 71 different Eucalyptus species. Data in Brief.	20.947
642	Eucalyptus calycogona	34.125	-118.114	207	12/09/12	botanical garden (The Huntington Library, Art Collections, and Botanical Gardens, Pasadena, CA, USA)	mature	mallee	angles measured at whole tree level using leveled digital photo method; leaf angles reported as differences from a horizontal surface (i.e. flat horizontal leaf = 0 degrees, vertically oriented leaf = 90 degrees).	Pisek, J., Adamson, K. (2020). A dataset of leaf inclination angles for 71 different Eucalyptus species. Data in Brief.	3.814
643	Eucalyptus calycogona	34.125	-118.114	207	12/09/12	botanical garden (The Huntington Library, Art Collections, and Botanical Gardens, Pasadena, CA, USA)	mature	mallee	angles measured at whole tree level using leveled digital photo method; leaf angles reported as differences from a horizontal surface (i.e. flat horizontal leaf = 0 degrees, vertically oriented leaf = 90 degrees).	Pisek, J., Adamson, K. (2020). A dataset of leaf inclination angles for 71 different Eucalyptus species. Data in Brief.	27.759
644	Eucalyptus calycogona	34.125	-118.114	207	12/09/12	botanical garden (The Huntington Library, Art Collections, and Botanical Gardens, Pasadena, CA, USA)	mature	mallee	angles measured at whole tree level using leveled digital photo method; leaf angles reported as differences from a horizontal surface (i.e. flat horizontal leaf = 0 degrees, vertically oriented leaf = 90 degrees).	Pisek, J., Adamson, K. (2020). A dataset of leaf inclination angles for 71 different Eucalyptus species. Data in Brief.	41.186
645	Eucalyptus calycogona	34.125	-118.114	207	12/09/12	botanical garden (The Huntington Library, Art Collections, and Botanical Gardens, Pasadena, CA, USA)	mature	mallee	angles measured at whole tree level using leveled digital photo method; leaf angles reported as differences from a horizontal surface (i.e. flat horizontal leaf = 0 degrees, vertically oriented leaf = 90 degrees).	Pisek, J., Adamson, K. (2020). A dataset of leaf inclination angles for 71 different Eucalyptus species. Data in Brief.	87.357
646	Eucalyptus calycogona	34.125	-118.114	207	12/09/12	botanical garden (The Huntington Library, Art Collections, and Botanical Gardens, Pasadena, CA, USA)	mature	mallee	angles measured at whole tree level using leveled digital photo method; leaf angles reported as differences from a horizontal surface (i.e. flat horizontal leaf = 0 degrees, vertically oriented leaf = 90 degrees).	Pisek, J., Adamson, K. (2020). A dataset of leaf inclination angles for 71 different Eucalyptus species. Data in Brief.	44.454
647	Eucalyptus calycogona	34.125	-118.114	207	12/09/12	botanical garden (The Huntington Library, Art Collections, and Botanical Gardens, Pasadena, CA, USA)	mature	mallee	angles measured at whole tree level using leveled digital photo method; leaf angles reported as differences from a horizontal surface (i.e. flat horizontal leaf = 0 degrees, vertically oriented leaf = 90 degrees).	Pisek, J., Adamson, K. (2020). A dataset of leaf inclination angles for 71 different Eucalyptus species. Data in Brief.	53.13
648	Eucalyptus calycogona	34.125	-118.114	207	12/09/12	botanical garden (The Huntington Library, Art Collections, and Botanical Gardens, Pasadena, CA, USA)	mature	mallee	angles measured at whole tree level using leveled digital photo method; leaf angles reported as differences from a horizontal surface (i.e. flat horizontal leaf = 0 degrees, vertically oriented leaf = 90 degrees).	Pisek, J., Adamson, K. (2020). A dataset of leaf inclination angles for 71 different Eucalyptus species. Data in Brief.	21.541
649	Eucalyptus calycogona	34.125	-118.114	207	12/09/12	botanical garden (The Huntington Library, Art Collections, and Botanical Gardens, Pasadena, CA, USA)	mature	mallee	angles measured at whole tree level using leveled digital photo method; leaf angles reported as differences from a horizontal surface (i.e. flat horizontal leaf = 0 degrees, vertically oriented leaf = 90 degrees).	Pisek, J., Adamson, K. (2020). A dataset of leaf inclination angles for 71 different Eucalyptus species. Data in Brief.	84.806
650	Eucalyptus calycogona	34.125	-118.114	207	12/09/12	botanical garden (The Huntington Library, Art Collections, and Botanical Gardens, Pasadena, CA, USA)	mature	mallee	angles measured at whole tree level using leveled digital photo method; leaf angles reported as differences from a horizontal surface (i.e. flat horizontal leaf = 0 degrees, vertically oriented leaf = 90 degrees).	Pisek, J., Adamson, K. (2020). A dataset of leaf inclination angles for 71 different Eucalyptus species. Data in Brief.	74.687
651	Eucalyptus calycogona	34.125	-118.114	207	12/09/12	botanical garden (The Huntington Library, Art Collections, and Botanical Gardens, Pasadena, CA, USA)	mature	mallee	angles measured at whole tree level using leveled digital photo method; leaf angles reported as differences from a horizontal surface (i.e. flat horizontal leaf = 0 degrees, vertically oriented leaf = 90 degrees).	Pisek, J., Adamson, K. (2020). A dataset of leaf inclination angles for 71 different Eucalyptus species. Data in Brief.	42.032
652	Eucalyptus calycogona	34.125	-118.114	207	12/09/12	botanical garden (The Huntington Library, Art Collections, and Botanical Gardens, Pasadena, CA, USA)	mature	mallee	angles measured at whole tree level using leveled digital photo method; leaf angles reported as differences from a horizontal surface (i.e. flat horizontal leaf = 0 degrees, vertically oriented leaf = 90 degrees).	Pisek, J., Adamson, K. (2020). A dataset of leaf inclination angles for 71 different Eucalyptus species. Data in Brief.	47.175
653	Eucalyptus calycogona	34.125	-118.114	207	12/09/12	botanical garden (The Huntington Library, Art Collections, and Botanical Gardens, Pasadena, CA, USA)	mature	mallee	angles measured at whole tree level using leveled digital photo method; leaf angles reported as differences from a horizontal surface (i.e. flat horizontal leaf = 0 degrees, vertically oriented leaf = 90 degrees).	Pisek, J., Adamson, K. (2020). A dataset of leaf inclination angles for 71 different Eucalyptus species. Data in Brief.	54.162
654	Eucalyptus calycogona	34.125	-118.114	207	12/09/12	botanical garden (The Huntington Library, Art Collections, and Botanical Gardens, Pasadena, CA, USA)	mature	mallee	angles measured at whole tree level using leveled digital photo method; leaf angles reported as differences from a horizontal surface (i.e. flat horizontal leaf = 0 degrees, vertically oriented leaf = 90 degrees).	Pisek, J., Adamson, K. (2020). A dataset of leaf inclination angles for 71 different Eucalyptus species. Data in Brief.	25.953
655	Eucalyptus calycogona	34.125	-118.114	207	12/09/12	botanical garden (The Huntington Library, Art Collections, and Botanical Gardens, Pasadena, CA, USA)	mature	mallee	angles measured at whole tree level using leveled digital photo method; leaf angles reported as differences from a horizontal surface (i.e. flat horizontal leaf = 0 degrees, vertically oriented leaf = 90 degrees).	Pisek, J., Adamson, K. (2020). A dataset of leaf inclination angles for 71 different Eucalyptus species. Data in Brief.	16.314
656	Eucalyptus calycogona	34.125	-118.114	207	12/09/12	botanical garden (The Huntington Library, Art Collections, and Botanical Gardens, Pasadena, CA, USA)	mature	mallee	angles measured at whole tree level using leveled digital photo method; leaf angles reported as differences from a horizontal surface (i.e. flat horizontal leaf = 0 degrees, vertically oriented leaf = 90 degrees).	Pisek, J., Adamson, K. (2020). A dataset of leaf inclination angles for 71 different Eucalyptus species. Data in Brief.	60.709
657	Eucalyptus calycogona	34.125	-118.114	207	12/09/12	botanical garden (The Huntington Library, Art Collections, and Botanical Gardens, Pasadena, CA, USA)	mature	mallee	angles measured at whole tree level using leveled digital photo method; leaf angles reported as differences from a horizontal surface (i.e. flat horizontal leaf = 0 degrees, vertically oriented leaf = 90 degrees).	Pisek, J., Adamson, K. (2020). A dataset of leaf inclination angles for 71 different Eucalyptus species. Data in Brief.	83.558
658	Eucalyptus calycogona	34.125	-118.114	207	12/09/12	botanical garden (The Huntington Library, Art Collections, and Botanical Gardens, Pasadena, CA, USA)	mature	mallee	angles measured at whole tree level using leveled digital photo method; leaf angles reported as differences from a horizontal surface (i.e. flat horizontal leaf = 0 degrees, vertically oriented leaf = 90 degrees).	Pisek, J., Adamson, K. (2020). A dataset of leaf inclination angles for 71 different Eucalyptus species. Data in Brief.	18.208
659	Eucalyptus calycogona	34.125	-118.114	207	12/09/12	botanical garden (The Huntington Library, Art Collections, and Botanical Gardens, Pasadena, CA, USA)	mature	mallee	angles measured at whole tree level using leveled digital photo method; leaf angles reported as differences from a horizontal surface (i.e. flat horizontal leaf = 0 degrees, vertically oriented leaf = 90 degrees).	Pisek, J., Adamson, K. (2020). A dataset of leaf inclination angles for 71 different Eucalyptus species. Data in Brief.	8.973
660	Eucalyptus calycogona	34.125	-118.114	207	12/09/12	botanical garden (The Huntington Library, Art Collections, and Botanical Gardens, Pasadena, CA, USA)	mature	mallee	angles measured at whole tree level using leveled digital photo method; leaf angles reported as differences from a horizontal surface (i.e. flat horizontal leaf = 0 degrees, vertically oriented leaf = 90 degrees).	Pisek, J., Adamson, K. (2020). A dataset of leaf inclination angles for 71 different Eucalyptus species. Data in Brief.	54.62
661	Eucalyptus calycogona	34.125	-118.114	207	12/09/12	botanical garden (The Huntington Library, Art Collections, and Botanical Gardens, Pasadena, CA, USA)	mature	mallee	angles measured at whole tree level using leveled digital photo method; leaf angles reported as differences from a horizontal surface (i.e. flat horizontal leaf = 0 degrees, vertically oriented leaf = 90 degrees).	Pisek, J., Adamson, K. (2020). A dataset of leaf inclination angles for 71 different Eucalyptus species. Data in Brief.	20.323
662	Eucalyptus calycogona	34.125	-118.114	207	12/09/12	botanical garden (The Huntington Library, Art Collections, and Botanical Gardens, Pasadena, CA, USA)	mature	mallee	angles measured at whole tree level using leveled digital photo method; leaf angles reported as differences from a horizontal surface (i.e. flat horizontal leaf = 0 degrees, vertically oriented leaf = 90 degrees).	Pisek, J., Adamson, K. (2020). A dataset of leaf inclination angles for 71 different Eucalyptus species. Data in Brief.	8.499
663	Eucalyptus calycogona	34.125	-118.114	207	12/09/12	botanical garden (The Huntington Library, Art Collections, and Botanical Gardens, Pasadena, CA, USA)	mature	mallee	angles measured at whole tree level using leveled digital photo method; leaf angles reported as differences from a horizontal surface (i.e. flat horizontal leaf = 0 degrees, vertically oriented leaf = 90 degrees).	Pisek, J., Adamson, K. (2020). A dataset of leaf inclination angles for 71 different Eucalyptus species. Data in Brief.	5.08
664	Eucalyptus calycogona	34.125	-118.114	207	12/09/12	botanical garden (The Huntington Library, Art Collections, and Botanical Gardens, Pasadena, CA, USA)	mature	mallee	angles measured at whole tree level using leveled digital photo method; leaf angles reported as differences from a horizontal surface (i.e. flat horizontal leaf = 0 degrees, vertically oriented leaf = 90 degrees).	Pisek, J., Adamson, K. (2020). A dataset of leaf inclination angles for 71 different Eucalyptus species. Data in Brief.	38.53
665	Eucalyptus calycogona	34.125	-118.114	207	12/09/12	botanical garden (The Huntington Library, Art Collections, and Botanical Gardens, Pasadena, CA, USA)	mature	mallee	angles measured at whole tree level using leveled digital photo method; leaf angles reported as differences from a horizontal surface (i.e. flat horizontal leaf = 0 degrees, vertically oriented leaf = 90 degrees).	Pisek, J., Adamson, K. (2020). A dataset of leaf inclination angles for 71 different Eucalyptus species. Data in Brief.	55.196
666	Eucalyptus calycogona	34.125	-118.114	207	12/09/12	botanical garden (The Huntington Library, Art Collections, and Botanical Gardens, Pasadena, CA, USA)	mature	mallee	angles measured at whole tree level using leveled digital photo method; leaf angles reported as differences from a horizontal surface (i.e. flat horizontal leaf = 0 degrees, vertically oriented leaf = 90 degrees).	Pisek, J., Adamson, K. (2020). A dataset of leaf inclination angles for 71 different Eucalyptus species. Data in Brief.	5.816
667	Eucalyptus calycogona	34.125	-118.114	207	12/09/12	botanical garden (The Huntington Library, Art Collections, and Botanical Gardens, Pasadena, CA, USA)	mature	mallee	angles measured at whole tree level using leveled digital photo method; leaf angles reported as differences from a horizontal surface (i.e. flat horizontal leaf = 0 degrees, vertically oriented leaf = 90 degrees).	Pisek, J., Adamson, K. (2020). A dataset of leaf inclination angles for 71 different Eucalyptus species. Data in Brief.	52.125
668	Eucalyptus calycogona	34.125	-118.114	207	12/09/12	botanical garden (The Huntington Library, Art Collections, and Botanical Gardens, Pasadena, CA, USA)	mature	mallee	angles measured at whole tree level using leveled digital photo method; leaf angles reported as differences from a horizontal surface (i.e. flat horizontal leaf = 0 degrees, vertically oriented leaf = 90 degrees).	Pisek, J., Adamson, K. (2020). A dataset of leaf inclination angles for 71 different Eucalyptus species. Data in Brief.	4.289
669	Eucalyptus calycogona	34.125	-118.114	207	12/09/12	botanical garden (The Huntington Library, Art Collections, and Botanical Gardens, Pasadena, CA, USA)	mature	mallee	angles measured at whole tree level using leveled digital photo method; leaf angles reported as differences from a horizontal surface (i.e. flat horizontal leaf = 0 degrees, vertically oriented leaf = 90 degrees).	Pisek, J., Adamson, K. (2020). A dataset of leaf inclination angles for 71 different Eucalyptus species. Data in Brief.	21.922
670	Eucalyptus calycogona	34.125	-118.114	207	12/09/12	botanical garden (The Huntington Library, Art Collections, and Botanical Gardens, Pasadena, CA, USA)	mature	mallee	angles measured at whole tree level using leveled digital photo method; leaf angles reported as differences from a horizontal surface (i.e. flat horizontal leaf = 0 degrees, vertically oriented leaf = 90 degrees).	Pisek, J., Adamson, K. (2020). A dataset of leaf inclination angles for 71 different Eucalyptus species. Data in Brief.	8.807
671	Eucalyptus calycogona	34.125	-118.114	207	12/09/12	botanical garden (The Huntington Library, Art Collections, and Botanical Gardens, Pasadena, CA, USA)	mature	mallee	angles measured at whole tree level using leveled digital photo method; leaf angles reported as differences from a horizontal surface (i.e. flat horizontal leaf = 0 degrees, vertically oriented leaf = 90 degrees).	Pisek, J., Adamson, K. (2020). A dataset of leaf inclination angles for 71 different Eucalyptus species. Data in Brief.	16.144
672	Eucalyptus calycogona	34.125	-118.114	207	12/09/12	botanical garden (The Huntington Library, Art Collections, and Botanical Gardens, Pasadena, CA, USA)	mature	mallee	angles measured at whole tree level using leveled digital photo method; leaf angles reported as differences from a horizontal surface (i.e. flat horizontal leaf = 0 degrees, vertically oriented leaf = 90 degrees).	Pisek, J., Adamson, K. (2020). A dataset of leaf inclination angles for 71 different Eucalyptus species. Data in Brief.	42.546
673	Eucalyptus calycogona	34.125	-118.114	207	12/09/12	botanical garden (The Huntington Library, Art Collections, and Botanical Gardens, Pasadena, CA, USA)	mature	mallee	angles measured at whole tree level using leveled digital photo method; leaf angles reported as differences from a horizontal surface (i.e. flat horizontal leaf = 0 degrees, vertically oriented leaf = 90 degrees).	Pisek, J., Adamson, K. (2020). A dataset of leaf inclination angles for 71 different Eucalyptus species. Data in Brief.	55.138
674	Eucalyptus calycogona	34.125	-118.114	207	12/09/12	botanical garden (The Huntington Library, Art Collections, and Botanical Gardens, Pasadena, CA, USA)	mature	mallee	angles measured at whole tree level using leveled digital photo method; leaf angles reported as differences from a horizontal surface (i.e. flat horizontal leaf = 0 degrees, vertically oriented leaf = 90 degrees).	Pisek, J., Adamson, K. (2020). A dataset of leaf inclination angles for 71 different Eucalyptus species. Data in Brief.	20.298
675	Eucalyptus calycogona	34.125	-118.114	207	12/09/12	botanical garden (The Huntington Library, Art Collections, and Botanical Gardens, Pasadena, CA, USA)	mature	mallee	angles measured at whole tree level using leveled digital photo method; leaf angles reported as differences from a horizontal surface (i.e. flat horizontal leaf = 0 degrees, vertically oriented leaf = 90 degrees).	Pisek, J., Adamson, K. (2020). A dataset of leaf inclination angles for 71 different Eucalyptus species. Data in Brief.	53.865
676	Eucalyptus calycogona	34.125	-118.114	207	12/09/12	botanical garden (The Huntington Library, Art Collections, and Botanical Gardens, Pasadena, CA, USA)	mature	mallee	angles measured at whole tree level using leveled digital photo method; leaf angles reported as differences from a horizontal surface (i.e. flat horizontal leaf = 0 degrees, vertically oriented leaf = 90 degrees).	Pisek, J., Adamson, K. (2020). A dataset of leaf inclination angles for 71 different Eucalyptus species. Data in Brief.	33.53
677	Eucalyptus calycogona	34.125	-118.114	207	12/09/12	botanical garden (The Huntington Library, Art Collections, and Botanical Gardens, Pasadena, CA, USA)	mature	mallee	angles measured at whole tree level using leveled digital photo method; leaf angles reported as differences from a horizontal surface (i.e. flat horizontal leaf = 0 degrees, vertically oriented leaf = 90 degrees).	Pisek, J., Adamson, K. (2020). A dataset of leaf inclination angles for 71 different Eucalyptus species. Data in Brief.	24.341
678	Eucalyptus calycogona	34.125	-118.114	207	12/09/12	botanical garden (The Huntington Library, Art Collections, and Botanical Gardens, Pasadena, CA, USA)	mature	mallee	angles measured at whole tree level using leveled digital photo method; leaf angles reported as differences from a horizontal surface (i.e. flat horizontal leaf = 0 degrees, vertically oriented leaf = 90 degrees).	Pisek, J., Adamson, K. (2020). A dataset of leaf inclination angles for 71 different Eucalyptus species. Data in Brief.	14.859
679	Eucalyptus calycogona	34.125	-118.114	207	12/09/12	botanical garden (The Huntington Library, Art Collections, and Botanical Gardens, Pasadena, CA, USA)	mature	mallee	angles measured at whole tree level using leveled digital photo method; leaf angles reported as differences from a horizontal surface (i.e. flat horizontal leaf = 0 degrees, vertically oriented leaf = 90 degrees).	Pisek, J., Adamson, K. (2020). A dataset of leaf inclination angles for 71 different Eucalyptus species. Data in Brief.	68.199
680	Eucalyptus calycogona	34.125	-118.114	207	12/09/12	botanical garden (The Huntington Library, Art Collections, and Botanical Gardens, Pasadena, CA, USA)	mature	mallee	angles measured at whole tree level using leveled digital photo method; leaf angles reported as differences from a horizontal surface (i.e. flat horizontal leaf = 0 degrees, vertically oriented leaf = 90 degrees).	Pisek, J., Adamson, K. (2020). A dataset of leaf inclination angles for 71 different Eucalyptus species. Data in Brief.	44.444
681	Eucalyptus calycogona	34.125	-118.114	207	12/09/12	botanical garden (The Huntington Library, Art Collections, and Botanical Gardens, Pasadena, CA, USA)	mature	mallee	angles measured at whole tree level using leveled digital photo method; leaf angles reported as differences from a horizontal surface (i.e. flat horizontal leaf = 0 degrees, vertically oriented leaf = 90 degrees).	Pisek, J., Adamson, K. (2020). A dataset of leaf inclination angles for 71 different Eucalyptus species. Data in Brief.	1.035
682	Eucalyptus calycogona	34.125	-118.114	207	12/09/12	botanical garden (The Huntington Library, Art Collections, and Botanical Gardens, Pasadena, CA, USA)	mature	mallee	angles measured at whole tree level using leveled digital photo method; leaf angles reported as differences from a horizontal surface (i.e. flat horizontal leaf = 0 degrees, vertically oriented leaf = 90 degrees).	Pisek, J., Adamson, K. (2020). A dataset of leaf inclination angles for 71 different Eucalyptus species. Data in Brief.	9.884
683	Eucalyptus calycogona	34.125	-118.114	207	12/09/12	botanical garden (The Huntington Library, Art Collections, and Botanical Gardens, Pasadena, CA, USA)	mature	mallee	angles measured at whole tree level using leveled digital photo method; leaf angles reported as differences from a horizontal surface (i.e. flat horizontal leaf = 0 degrees, vertically oriented leaf = 90 degrees).	Pisek, J., Adamson, K. (2020). A dataset of leaf inclination angles for 71 different Eucalyptus species. Data in Brief.	68.58
684	Eucalyptus calycogona	34.125	-118.114	207	12/09/12	botanical garden (The Huntington Library, Art Collections, and Botanical Gardens, Pasadena, CA, USA)	mature	mallee	angles measured at whole tree level using leveled digital photo method; leaf angles reported as differences from a horizontal surface (i.e. flat horizontal leaf = 0 degrees, vertically oriented leaf = 90 degrees).	Pisek, J., Adamson, K. (2020). A dataset of leaf inclination angles for 71 different Eucalyptus species. Data in Brief.	12.565
685	Eucalyptus calycogona	34.125	-118.114	207	12/09/12	botanical garden (The Huntington Library, Art Collections, and Botanical Gardens, Pasadena, CA, USA)	mature	mallee	angles measured at whole tree level using leveled digital photo method; leaf angles reported as differences from a horizontal surface (i.e. flat horizontal leaf = 0 degrees, vertically oriented leaf = 90 degrees).	Pisek, J., Adamson, K. (2020). A dataset of leaf inclination angles for 71 different Eucalyptus species. Data in Brief.	9.23
686	Eucalyptus calycogona	34.125	-118.114	207	12/09/12	botanical garden (The Huntington Library, Art Collections, and Botanical Gardens, Pasadena, CA, USA)	mature	mallee	angles measured at whole tree level using leveled digital photo method; leaf angles reported as differences from a horizontal surface (i.e. flat horizontal leaf = 0 degrees, vertically oriented leaf = 90 degrees).	Pisek, J., Adamson, K. (2020). A dataset of leaf inclination angles for 71 different Eucalyptus species. Data in Brief.	24.261
687	Eucalyptus calycogona	34.125	-118.114	207	12/09/12	botanical garden (The Huntington Library, Art Collections, and Botanical Gardens, Pasadena, CA, USA)	mature	mallee	angles measured at whole tree level using leveled digital photo method; leaf angles reported as differences from a horizontal surface (i.e. flat horizontal leaf = 0 degrees, vertically oriented leaf = 90 degrees).	Pisek, J., Adamson, K. (2020). A dataset of leaf inclination angles for 71 different Eucalyptus species. Data in Brief.	78.111
688	Eucalyptus calycogona	34.125	-118.114	207	12/09/12	botanical garden (The Huntington Library, Art Collections, and Botanical Gardens, Pasadena, CA, USA)	mature	mallee	angles measured at whole tree level using leveled digital photo method; leaf angles reported as differences from a horizontal surface (i.e. flat horizontal leaf = 0 degrees, vertically oriented leaf = 90 degrees).	Pisek, J., Adamson, K. (2020). A dataset of leaf inclination angles for 71 different Eucalyptus species. Data in Brief.	65.714
689	Eucalyptus calycogona	34.125	-118.114	207	12/09/12	botanical garden (The Huntington Library, Art Collections, and Botanical Gardens, Pasadena, CA, USA)	mature	mallee	angles measured at whole tree level using leveled digital photo method; leaf angles reported as differences from a horizontal surface (i.e. flat horizontal leaf = 0 degrees, vertically oriented leaf = 90 degrees).	Pisek, J., Adamson, K. (2020). A dataset of leaf inclination angles for 71 different Eucalyptus species. Data in Brief.	83.13
690	Eucalyptus calycogona	34.125	-118.114	207	12/09/12	botanical garden (The Huntington Library, Art Collections, and Botanical Gardens, Pasadena, CA, USA)	mature	mallee	angles measured at whole tree level using leveled digital photo method; leaf angles reported as differences from a horizontal surface (i.e. flat horizontal leaf = 0 degrees, vertically oriented leaf = 90 degrees).	Pisek, J., Adamson, K. (2020). A dataset of leaf inclination angles for 71 different Eucalyptus species. Data in Brief.	87.474
691	Eucalyptus calycogona	34.125	-118.114	207	12/09/12	botanical garden (The Huntington Library, Art Collections, and Botanical Gardens, Pasadena, CA, USA)	mature	mallee	angles measured at whole tree level using leveled digital photo method; leaf angles reported as differences from a horizontal surface (i.e. flat horizontal leaf = 0 degrees, vertically oriented leaf = 90 degrees).	Pisek, J., Adamson, K. (2020). A dataset of leaf inclination angles for 71 different Eucalyptus species. Data in Brief.	33.69
692	Eucalyptus calycogona	34.125	-118.114	207	12/09/12	botanical garden (The Huntington Library, Art Collections, and Botanical Gardens, Pasadena, CA, USA)	mature	mallee	angles measured at whole tree level using leveled digital photo method; leaf angles reported as differences from a horizontal surface (i.e. flat horizontal leaf = 0 degrees, vertically oriented leaf = 90 degrees).	Pisek, J., Adamson, K. (2020). A dataset of leaf inclination angles for 71 different Eucalyptus species. Data in Brief.	43.746
693	Eucalyptus calycogona	34.125	-118.114	207	12/09/12	botanical garden (The Huntington Library, Art Collections, and Botanical Gardens, Pasadena, CA, USA)	mature	mallee	angles measured at whole tree level using leveled digital photo method; leaf angles reported as differences from a horizontal surface (i.e. flat horizontal leaf = 0 degrees, vertically oriented leaf = 90 degrees).	Pisek, J., Adamson, K. (2020). A dataset of leaf inclination angles for 71 different Eucalyptus species. Data in Brief.	87.427
694	Eucalyptus calycogona	34.125	-118.114	207	12/09/12	botanical garden (The Huntington Library, Art Collections, and Botanical Gardens, Pasadena, CA, USA)	mature	mallee	angles measured at whole tree level using leveled digital photo method; leaf angles reported as differences from a horizontal surface (i.e. flat horizontal leaf = 0 degrees, vertically oriented leaf = 90 degrees).	Pisek, J., Adamson, K. (2020). A dataset of leaf inclination angles for 71 different Eucalyptus species. Data in Brief.	30.964
695	Eucalyptus calycogona	34.125	-118.114	207	12/09/12	botanical garden (The Huntington Library, Art Collections, and Botanical Gardens, Pasadena, CA, USA)	mature	mallee	angles measured at whole tree level using leveled digital photo method; leaf angles reported as differences from a horizontal surface (i.e. flat horizontal leaf = 0 degrees, vertically oriented leaf = 90 degrees).	Pisek, J., Adamson, K. (2020). A dataset of leaf inclination angles for 71 different Eucalyptus species. Data in Brief.	21.038
696	Eucalyptus calycogona	34.125	-118.114	207	12/09/12	botanical garden (The Huntington Library, Art Collections, and Botanical Gardens, Pasadena, CA, USA)	mature	mallee	angles measured at whole tree level using leveled digital photo method; leaf angles reported as differences from a horizontal surface (i.e. flat horizontal leaf = 0 degrees, vertically oriented leaf = 90 degrees).	Pisek, J., Adamson, K. (2020). A dataset of leaf inclination angles for 71 different Eucalyptus species. Data in Brief.	21.371
697	Eucalyptus calycogona	34.125	-118.114	207	12/09/12	botanical garden (The Huntington Library, Art Collections, and Botanical Gardens, Pasadena, CA, USA)	mature	mallee	angles measured at whole tree level using leveled digital photo method; leaf angles reported as differences from a horizontal surface (i.e. flat horizontal leaf = 0 degrees, vertically oriented leaf = 90 degrees).	Pisek, J., Adamson, K. (2020). A dataset of leaf inclination angles for 71 different Eucalyptus species. Data in Brief.	1.414
698	Eucalyptus calycogona	34.125	-118.114	207	12/09/12	botanical garden (The Huntington Library, Art Collections, and Botanical Gardens, Pasadena, CA, USA)	mature	mallee	angles measured at whole tree level using leveled digital photo method; leaf angles reported as differences from a horizontal surface (i.e. flat horizontal leaf = 0 degrees, vertically oriented leaf = 90 degrees).	Pisek, J., Adamson, K. (2020). A dataset of leaf inclination angles for 71 different Eucalyptus species. Data in Brief.	24.305
699	Eucalyptus calycogona	34.125	-118.114	207	12/09/12	botanical garden (The Huntington Library, Art Collections, and Botanical Gardens, Pasadena, CA, USA)	mature	mallee	angles measured at whole tree level using leveled digital photo method; leaf angles reported as differences from a horizontal surface (i.e. flat horizontal leaf = 0 degrees, vertically oriented leaf = 90 degrees).	Pisek, J., Adamson, K. (2020). A dataset of leaf inclination angles for 71 different Eucalyptus species. Data in Brief.	46.169
700	Eucalyptus calycogona	34.125	-118.114	207	12/09/12	botanical garden (The Huntington Library, Art Collections, and Botanical Gardens, Pasadena, CA, USA)	mature	mallee	angles measured at whole tree level using leveled digital photo method; leaf angles reported as differences from a horizontal surface (i.e. flat horizontal leaf = 0 degrees, vertically oriented leaf = 90 degrees).	Pisek, J., Adamson, K. (2020). A dataset of leaf inclination angles for 71 different Eucalyptus species. Data in Brief.	35.754
701	Eucalyptus calycogona	34.125	-118.114	207	12/09/12	botanical garden (The Huntington Library, Art Collections, and Botanical Gardens, Pasadena, CA, USA)	mature	mallee	angles measured at whole tree level using leveled digital photo method; leaf angles reported as differences from a horizontal surface (i.e. flat horizontal leaf = 0 degrees, vertically oriented leaf = 90 degrees).	Pisek, J., Adamson, K. (2020). A dataset of leaf inclination angles for 71 different Eucalyptus species. Data in Brief.	21.003
702	Eucalyptus calycogona	34.125	-118.114	207	12/09/12	botanical garden (The Huntington Library, Art Collections, and Botanical Gardens, Pasadena, CA, USA)	mature	mallee	angles measured at whole tree level using leveled digital photo method; leaf angles reported as differences from a horizontal surface (i.e. flat horizontal leaf = 0 degrees, vertically oriented leaf = 90 degrees).	Pisek, J., Adamson, K. (2020). A dataset of leaf inclination angles for 71 different Eucalyptus species. Data in Brief.	26.801
703	Eucalyptus calycogona	34.125	-118.114	207	12/09/12	botanical garden (The Huntington Library, Art Collections, and Botanical Gardens, Pasadena, CA, USA)	mature	mallee	angles measured at whole tree level using leveled digital photo method; leaf angles reported as differences from a horizontal surface (i.e. flat horizontal leaf = 0 degrees, vertically oriented leaf = 90 degrees).	Pisek, J., Adamson, K. (2020). A dataset of leaf inclination angles for 71 different Eucalyptus species. Data in Brief.	56.07
704	Eucalyptus calycogona	34.125	-118.114	207	12/09/12	botanical garden (The Huntington Library, Art Collections, and Botanical Gardens, Pasadena, CA, USA)	mature	mallee	angles measured at whole tree level using leveled digital photo method; leaf angles reported as differences from a horizontal surface (i.e. flat horizontal leaf = 0 degrees, vertically oriented leaf = 90 degrees).	Pisek, J., Adamson, K. (2020). A dataset of leaf inclination angles for 71 different Eucalyptus species. Data in Brief.	54.545
705	Eucalyptus camaldulensis	-42.865	147.333	18	07/28/13	botanical garden (Royal Tasmanian Botanical Gardens, Hobart, Tasmania, Australia)	mature	tree	angles measured at whole tree level using leveled digital photo method; leaf angles reported as differences from a horizontal surface (i.e. flat horizontal leaf = 0 degrees, vertically oriented leaf = 90 degrees).	Pisek, J., Adamson, K. (2020). A dataset of leaf inclination angles for 71 different Eucalyptus species. Data in Brief.	50.054
706	Eucalyptus camaldulensis	-42.865	147.333	18	07/28/13	botanical garden (Royal Tasmanian Botanical Gardens, Hobart, Tasmania, Australia)	mature	tree	angles measured at whole tree level using leveled digital photo method; leaf angles reported as differences from a horizontal surface (i.e. flat horizontal leaf = 0 degrees, vertically oriented leaf = 90 degrees).	Pisek, J., Adamson, K. (2020). A dataset of leaf inclination angles for 71 different Eucalyptus species. Data in Brief.	72.646
707	Eucalyptus camaldulensis	-42.865	147.333	18	07/28/13	botanical garden (Royal Tasmanian Botanical Gardens, Hobart, Tasmania, Australia)	mature	tree	angles measured at whole tree level using leveled digital photo method; leaf angles reported as differences from a horizontal surface (i.e. flat horizontal leaf = 0 degrees, vertically oriented leaf = 90 degrees).	Pisek, J., Adamson, K. (2020). A dataset of leaf inclination angles for 71 different Eucalyptus species. Data in Brief.	35.194
708	Eucalyptus camaldulensis	-42.865	147.333	18	07/28/13	botanical garden (Royal Tasmanian Botanical Gardens, Hobart, Tasmania, Australia)	mature	tree	angles measured at whole tree level using leveled digital photo method; leaf angles reported as differences from a horizontal surface (i.e. flat horizontal leaf = 0 degrees, vertically oriented leaf = 90 degrees).	Pisek, J., Adamson, K. (2020). A dataset of leaf inclination angles for 71 different Eucalyptus species. Data in Brief.	80.863
709	Eucalyptus camaldulensis	-42.865	147.333	18	07/28/13	botanical garden (Royal Tasmanian Botanical Gardens, Hobart, Tasmania, Australia)	mature	tree	angles measured at whole tree level using leveled digital photo method; leaf angles reported as differences from a horizontal surface (i.e. flat horizontal leaf = 0 degrees, vertically oriented leaf = 90 degrees).	Pisek, J., Adamson, K. (2020). A dataset of leaf inclination angles for 71 different Eucalyptus species. Data in Brief.	73.496
710	Eucalyptus camaldulensis	-42.865	147.333	18	07/28/13	botanical garden (Royal Tasmanian Botanical Gardens, Hobart, Tasmania, Australia)	mature	tree	angles measured at whole tree level using leveled digital photo method; leaf angles reported as differences from a horizontal surface (i.e. flat horizontal leaf = 0 degrees, vertically oriented leaf = 90 degrees).	Pisek, J., Adamson, K. (2020). A dataset of leaf inclination angles for 71 different Eucalyptus species. Data in Brief.	64.737
711	Eucalyptus camaldulensis	-42.865	147.333	18	07/28/13	botanical garden (Royal Tasmanian Botanical Gardens, Hobart, Tasmania, Australia)	mature	tree	angles measured at whole tree level using leveled digital photo method; leaf angles reported as differences from a horizontal surface (i.e. flat horizontal leaf = 0 degrees, vertically oriented leaf = 90 degrees).	Pisek, J., Adamson, K. (2020). A dataset of leaf inclination angles for 71 different Eucalyptus species. Data in Brief.	85.815
712	Eucalyptus camaldulensis	-42.865	147.333	18	07/28/13	botanical garden (Royal Tasmanian Botanical Gardens, Hobart, Tasmania, Australia)	mature	tree	angles measured at whole tree level using leveled digital photo method; leaf angles reported as differences from a horizontal surface (i.e. flat horizontal leaf = 0 degrees, vertically oriented leaf = 90 degrees).	Pisek, J., Adamson, K. (2020). A dataset of leaf inclination angles for 71 different Eucalyptus species. Data in Brief.	80.538
713	Eucalyptus camaldulensis	-42.865	147.333	18	07/28/13	botanical garden (Royal Tasmanian Botanical Gardens, Hobart, Tasmania, Australia)	mature	tree	angles measured at whole tree level using leveled digital photo method; leaf angles reported as differences from a horizontal surface (i.e. flat horizontal leaf = 0 degrees, vertically oriented leaf = 90 degrees).	Pisek, J., Adamson, K. (2020). A dataset of leaf inclination angles for 71 different Eucalyptus species. Data in Brief.	58.713
714	Eucalyptus camaldulensis	-42.865	147.333	18	07/28/13	botanical garden (Royal Tasmanian Botanical Gardens, Hobart, Tasmania, Australia)	mature	tree	angles measured at whole tree level using leveled digital photo method; leaf angles reported as differences from a horizontal surface (i.e. flat horizontal leaf = 0 degrees, vertically oriented leaf = 90 degrees).	Pisek, J., Adamson, K. (2020). A dataset of leaf inclination angles for 71 different Eucalyptus species. Data in Brief.	46.302
715	Eucalyptus camaldulensis	-42.865	147.333	18	07/28/13	botanical garden (Royal Tasmanian Botanical Gardens, Hobart, Tasmania, Australia)	mature	tree	angles measured at whole tree level using leveled digital photo method; leaf angles reported as differences from a horizontal surface (i.e. flat horizontal leaf = 0 degrees, vertically oriented leaf = 90 degrees).	Pisek, J., Adamson, K. (2020). A dataset of leaf inclination angles for 71 different Eucalyptus species. Data in Brief.	51.911
716	Eucalyptus camaldulensis	-42.865	147.333	18	07/28/13	botanical garden (Royal Tasmanian Botanical Gardens, Hobart, Tasmania, Australia)	mature	tree	angles measured at whole tree level using leveled digital photo method; leaf angles reported as differences from a horizontal surface (i.e. flat horizontal leaf = 0 degrees, vertically oriented leaf = 90 degrees).	Pisek, J., Adamson, K. (2020). A dataset of leaf inclination angles for 71 different Eucalyptus species. Data in Brief.	71.295
717	Eucalyptus camaldulensis	-42.865	147.333	18	07/28/13	botanical garden (Royal Tasmanian Botanical Gardens, Hobart, Tasmania, Australia)	mature	tree	angles measured at whole tree level using leveled digital photo method; leaf angles reported as differences from a horizontal surface (i.e. flat horizontal leaf = 0 degrees, vertically oriented leaf = 90 degrees).	Pisek, J., Adamson, K. (2020). A dataset of leaf inclination angles for 71 different Eucalyptus species. Data in Brief.	89.605
718	Eucalyptus camaldulensis	-42.865	147.333	18	07/28/13	botanical garden (Royal Tasmanian Botanical Gardens, Hobart, Tasmania, Australia)	mature	tree	angles measured at whole tree level using leveled digital photo method; leaf angles reported as differences from a horizontal surface (i.e. flat horizontal leaf = 0 degrees, vertically oriented leaf = 90 degrees).	Pisek, J., Adamson, K. (2020). A dataset of leaf inclination angles for 71 different Eucalyptus species. Data in Brief.	86.82
719	Eucalyptus camaldulensis	-42.865	147.333	18	07/28/13	botanical garden (Royal Tasmanian Botanical Gardens, Hobart, Tasmania, Australia)	mature	tree	angles measured at whole tree level using leveled digital photo method; leaf angles reported as differences from a horizontal surface (i.e. flat horizontal leaf = 0 degrees, vertically oriented leaf = 90 degrees).	Pisek, J., Adamson, K. (2020). A dataset of leaf inclination angles for 71 different Eucalyptus species. Data in Brief.	88.652
720	Eucalyptus camaldulensis	-42.865	147.333	18	07/28/13	botanical garden (Royal Tasmanian Botanical Gardens, Hobart, Tasmania, Australia)	mature	tree	angles measured at whole tree level using leveled digital photo method; leaf angles reported as differences from a horizontal surface (i.e. flat horizontal leaf = 0 degrees, vertically oriented leaf = 90 degrees).	Pisek, J., Adamson, K. (2020). A dataset of leaf inclination angles for 71 different Eucalyptus species. Data in Brief.	18.61
721	Eucalyptus camaldulensis	-42.865	147.333	18	07/28/13	botanical garden (Royal Tasmanian Botanical Gardens, Hobart, Tasmania, Australia)	mature	tree	angles measured at whole tree level using leveled digital photo method; leaf angles reported as differences from a horizontal surface (i.e. flat horizontal leaf = 0 degrees, vertically oriented leaf = 90 degrees).	Pisek, J., Adamson, K. (2020). A dataset of leaf inclination angles for 71 different Eucalyptus species. Data in Brief.	83.695
722	Eucalyptus camaldulensis	-42.865	147.333	18	07/28/13	botanical garden (Royal Tasmanian Botanical Gardens, Hobart, Tasmania, Australia)	mature	tree	angles measured at whole tree level using leveled digital photo method; leaf angles reported as differences from a horizontal surface (i.e. flat horizontal leaf = 0 degrees, vertically oriented leaf = 90 degrees).	Pisek, J., Adamson, K. (2020). A dataset of leaf inclination angles for 71 different Eucalyptus species. Data in Brief.	88.929
723	Eucalyptus camaldulensis	-42.865	147.333	18	07/28/13	botanical garden (Royal Tasmanian Botanical Gardens, Hobart, Tasmania, Australia)	mature	tree	angles measured at whole tree level using leveled digital photo method; leaf angles reported as differences from a horizontal surface (i.e. flat horizontal leaf = 0 degrees, vertically oriented leaf = 90 degrees).	Pisek, J., Adamson, K. (2020). A dataset of leaf inclination angles for 71 different Eucalyptus species. Data in Brief.	83.911
724	Eucalyptus camaldulensis	-42.865	147.333	18	07/28/13	botanical garden (Royal Tasmanian Botanical Gardens, Hobart, Tasmania, Australia)	mature	tree	angles measured at whole tree level using leveled digital photo method; leaf angles reported as differences from a horizontal surface (i.e. flat horizontal leaf = 0 degrees, vertically oriented leaf = 90 degrees).	Pisek, J., Adamson, K. (2020). A dataset of leaf inclination angles for 71 different Eucalyptus species. Data in Brief.	75.816
725	Eucalyptus camaldulensis	-42.865	147.333	18	07/28/13	botanical garden (Royal Tasmanian Botanical Gardens, Hobart, Tasmania, Australia)	mature	tree	angles measured at whole tree level using leveled digital photo method; leaf angles reported as differences from a horizontal surface (i.e. flat horizontal leaf = 0 degrees, vertically oriented leaf = 90 degrees).	Pisek, J., Adamson, K. (2020). A dataset of leaf inclination angles for 71 different Eucalyptus species. Data in Brief.	73.877
726	Eucalyptus camaldulensis	-42.865	147.333	18	07/28/13	botanical garden (Royal Tasmanian Botanical Gardens, Hobart, Tasmania, Australia)	mature	tree	angles measured at whole tree level using leveled digital photo method; leaf angles reported as differences from a horizontal surface (i.e. flat horizontal leaf = 0 degrees, vertically oriented leaf = 90 degrees).	Pisek, J., Adamson, K. (2020). A dataset of leaf inclination angles for 71 different Eucalyptus species. Data in Brief.	48.013
727	Eucalyptus camaldulensis	-42.865	147.333	18	07/28/13	botanical garden (Royal Tasmanian Botanical Gardens, Hobart, Tasmania, Australia)	mature	tree	angles measured at whole tree level using leveled digital photo method; leaf angles reported as differences from a horizontal surface (i.e. flat horizontal leaf = 0 degrees, vertically oriented leaf = 90 degrees).	Pisek, J., Adamson, K. (2020). A dataset of leaf inclination angles for 71 different Eucalyptus species. Data in Brief.	84.772
728	Eucalyptus camaldulensis	-42.865	147.333	18	07/28/13	botanical garden (Royal Tasmanian Botanical Gardens, Hobart, Tasmania, Australia)	mature	tree	angles measured at whole tree level using leveled digital photo method; leaf angles reported as differences from a horizontal surface (i.e. flat horizontal leaf = 0 degrees, vertically oriented leaf = 90 degrees).	Pisek, J., Adamson, K. (2020). A dataset of leaf inclination angles for 71 different Eucalyptus species. Data in Brief.	85.285
729	Eucalyptus camaldulensis	-42.865	147.333	18	07/28/13	botanical garden (Royal Tasmanian Botanical Gardens, Hobart, Tasmania, Australia)	mature	tree	angles measured at whole tree level using leveled digital photo method; leaf angles reported as differences from a horizontal surface (i.e. flat horizontal leaf = 0 degrees, vertically oriented leaf = 90 degrees).	Pisek, J., Adamson, K. (2020). A dataset of leaf inclination angles for 71 different Eucalyptus species. Data in Brief.	83.553
730	Eucalyptus camaldulensis	-42.865	147.333	18	07/28/13	botanical garden (Royal Tasmanian Botanical Gardens, Hobart, Tasmania, Australia)	mature	tree	angles measured at whole tree level using leveled digital photo method; leaf angles reported as differences from a horizontal surface (i.e. flat horizontal leaf = 0 degrees, vertically oriented leaf = 90 degrees).	Pisek, J., Adamson, K. (2020). A dataset of leaf inclination angles for 71 different Eucalyptus species. Data in Brief.	64.378
731	Eucalyptus camaldulensis	-42.865	147.333	18	07/28/13	botanical garden (Royal Tasmanian Botanical Gardens, Hobart, Tasmania, Australia)	mature	tree	angles measured at whole tree level using leveled digital photo method; leaf angles reported as differences from a horizontal surface (i.e. flat horizontal leaf = 0 degrees, vertically oriented leaf = 90 degrees).	Pisek, J., Adamson, K. (2020). A dataset of leaf inclination angles for 71 different Eucalyptus species. Data in Brief.	64.385
732	Eucalyptus camaldulensis	-42.865	147.333	18	07/28/13	botanical garden (Royal Tasmanian Botanical Gardens, Hobart, Tasmania, Australia)	mature	tree	angles measured at whole tree level using leveled digital photo method; leaf angles reported as differences from a horizontal surface (i.e. flat horizontal leaf = 0 degrees, vertically oriented leaf = 90 degrees).	Pisek, J., Adamson, K. (2020). A dataset of leaf inclination angles for 71 different Eucalyptus species. Data in Brief.	69.015
733	Eucalyptus camaldulensis	-42.865	147.333	18	07/28/13	botanical garden (Royal Tasmanian Botanical Gardens, Hobart, Tasmania, Australia)	mature	tree	angles measured at whole tree level using leveled digital photo method; leaf angles reported as differences from a horizontal surface (i.e. flat horizontal leaf = 0 degrees, vertically oriented leaf = 90 degrees).	Pisek, J., Adamson, K. (2020). A dataset of leaf inclination angles for 71 different Eucalyptus species. Data in Brief.	77.067
734	Eucalyptus camaldulensis	-42.865	147.333	18	07/28/13	botanical garden (Royal Tasmanian Botanical Gardens, Hobart, Tasmania, Australia)	mature	tree	angles measured at whole tree level using leveled digital photo method; leaf angles reported as differences from a horizontal surface (i.e. flat horizontal leaf = 0 degrees, vertically oriented leaf = 90 degrees).	Pisek, J., Adamson, K. (2020). A dataset of leaf inclination angles for 71 different Eucalyptus species. Data in Brief.	65.344
735	Eucalyptus camaldulensis	-42.865	147.333	18	07/28/13	botanical garden (Royal Tasmanian Botanical Gardens, Hobart, Tasmania, Australia)	mature	tree	angles measured at whole tree level using leveled digital photo method; leaf angles reported as differences from a horizontal surface (i.e. flat horizontal leaf = 0 degrees, vertically oriented leaf = 90 degrees).	Pisek, J., Adamson, K. (2020). A dataset of leaf inclination angles for 71 different Eucalyptus species. Data in Brief.	75.174
736	Eucalyptus camaldulensis	-42.865	147.333	18	07/28/13	botanical garden (Royal Tasmanian Botanical Gardens, Hobart, Tasmania, Australia)	mature	tree	angles measured at whole tree level using leveled digital photo method; leaf angles reported as differences from a horizontal surface (i.e. flat horizontal leaf = 0 degrees, vertically oriented leaf = 90 degrees).	Pisek, J., Adamson, K. (2020). A dataset of leaf inclination angles for 71 different Eucalyptus species. Data in Brief.	71.671
737	Eucalyptus camaldulensis	-42.865	147.333	18	07/28/13	botanical garden (Royal Tasmanian Botanical Gardens, Hobart, Tasmania, Australia)	mature	tree	angles measured at whole tree level using leveled digital photo method; leaf angles reported as differences from a horizontal surface (i.e. flat horizontal leaf = 0 degrees, vertically oriented leaf = 90 degrees).	Pisek, J., Adamson, K. (2020). A dataset of leaf inclination angles for 71 different Eucalyptus species. Data in Brief.	76.938
738	Eucalyptus camaldulensis	-42.865	147.333	18	07/28/13	botanical garden (Royal Tasmanian Botanical Gardens, Hobart, Tasmania, Australia)	mature	tree	angles measured at whole tree level using leveled digital photo method; leaf angles reported as differences from a horizontal surface (i.e. flat horizontal leaf = 0 degrees, vertically oriented leaf = 90 degrees).	Pisek, J., Adamson, K. (2020). A dataset of leaf inclination angles for 71 different Eucalyptus species. Data in Brief.	55.886
739	Eucalyptus camaldulensis	-42.865	147.333	18	07/28/13	botanical garden (Royal Tasmanian Botanical Gardens, Hobart, Tasmania, Australia)	mature	tree	angles measured at whole tree level using leveled digital photo method; leaf angles reported as differences from a horizontal surface (i.e. flat horizontal leaf = 0 degrees, vertically oriented leaf = 90 degrees).	Pisek, J., Adamson, K. (2020). A dataset of leaf inclination angles for 71 different Eucalyptus species. Data in Brief.	77.501
740	Eucalyptus camaldulensis	-42.865	147.333	18	07/28/13	botanical garden (Royal Tasmanian Botanical Gardens, Hobart, Tasmania, Australia)	mature	tree	angles measured at whole tree level using leveled digital photo method; leaf angles reported as differences from a horizontal surface (i.e. flat horizontal leaf = 0 degrees, vertically oriented leaf = 90 degrees).	Pisek, J., Adamson, K. (2020). A dataset of leaf inclination angles for 71 different Eucalyptus species. Data in Brief.	85.086
741	Eucalyptus camaldulensis	-42.865	147.333	18	07/28/13	botanical garden (Royal Tasmanian Botanical Gardens, Hobart, Tasmania, Australia)	mature	tree	angles measured at whole tree level using leveled digital photo method; leaf angles reported as differences from a horizontal surface (i.e. flat horizontal leaf = 0 degrees, vertically oriented leaf = 90 degrees).	Pisek, J., Adamson, K. (2020). A dataset of leaf inclination angles for 71 different Eucalyptus species. Data in Brief.	84.228
742	Eucalyptus camaldulensis	-42.865	147.333	18	07/28/13	botanical garden (Royal Tasmanian Botanical Gardens, Hobart, Tasmania, Australia)	mature	tree	angles measured at whole tree level using leveled digital photo method; leaf angles reported as differences from a horizontal surface (i.e. flat horizontal leaf = 0 degrees, vertically oriented leaf = 90 degrees).	Pisek, J., Adamson, K. (2020). A dataset of leaf inclination angles for 71 different Eucalyptus species. Data in Brief.	11.402
743	Eucalyptus camaldulensis	-42.865	147.333	18	07/28/13	botanical garden (Royal Tasmanian Botanical Gardens, Hobart, Tasmania, Australia)	mature	tree	angles measured at whole tree level using leveled digital photo method; leaf angles reported as differences from a horizontal surface (i.e. flat horizontal leaf = 0 degrees, vertically oriented leaf = 90 degrees).	Pisek, J., Adamson, K. (2020). A dataset of leaf inclination angles for 71 different Eucalyptus species. Data in Brief.	75.579
744	Eucalyptus camaldulensis	-42.865	147.333	18	07/28/13	botanical garden (Royal Tasmanian Botanical Gardens, Hobart, Tasmania, Australia)	mature	tree	angles measured at whole tree level using leveled digital photo method; leaf angles reported as differences from a horizontal surface (i.e. flat horizontal leaf = 0 degrees, vertically oriented leaf = 90 degrees).	Pisek, J., Adamson, K. (2020). A dataset of leaf inclination angles for 71 different Eucalyptus species. Data in Brief.	69.146
745	Eucalyptus camaldulensis	-42.865	147.333	18	07/28/13	botanical garden (Royal Tasmanian Botanical Gardens, Hobart, Tasmania, Australia)	mature	tree	angles measured at whole tree level using leveled digital photo method; leaf angles reported as differences from a horizontal surface (i.e. flat horizontal leaf = 0 degrees, vertically oriented leaf = 90 degrees).	Pisek, J., Adamson, K. (2020). A dataset of leaf inclination angles for 71 different Eucalyptus species. Data in Brief.	29.327
746	Eucalyptus camaldulensis	-42.865	147.333	18	07/28/13	botanical garden (Royal Tasmanian Botanical Gardens, Hobart, Tasmania, Australia)	mature	tree	angles measured at whole tree level using leveled digital photo method; leaf angles reported as differences from a horizontal surface (i.e. flat horizontal leaf = 0 degrees, vertically oriented leaf = 90 degrees).	Pisek, J., Adamson, K. (2020). A dataset of leaf inclination angles for 71 different Eucalyptus species. Data in Brief.	33.408
747	Eucalyptus camaldulensis	-42.865	147.333	18	07/28/13	botanical garden (Royal Tasmanian Botanical Gardens, Hobart, Tasmania, Australia)	mature	tree	angles measured at whole tree level using leveled digital photo method; leaf angles reported as differences from a horizontal surface (i.e. flat horizontal leaf = 0 degrees, vertically oriented leaf = 90 degrees).	Pisek, J., Adamson, K. (2020). A dataset of leaf inclination angles for 71 different Eucalyptus species. Data in Brief.	72.897
748	Eucalyptus camaldulensis	-42.865	147.333	18	07/28/13	botanical garden (Royal Tasmanian Botanical Gardens, Hobart, Tasmania, Australia)	mature	tree	angles measured at whole tree level using leveled digital photo method; leaf angles reported as differences from a horizontal surface (i.e. flat horizontal leaf = 0 degrees, vertically oriented leaf = 90 degrees).	Pisek, J., Adamson, K. (2020). A dataset of leaf inclination angles for 71 different Eucalyptus species. Data in Brief.	79.992
749	Eucalyptus camaldulensis	-42.865	147.333	18	07/28/13	botanical garden (Royal Tasmanian Botanical Gardens, Hobart, Tasmania, Australia)	mature	tree	angles measured at whole tree level using leveled digital photo method; leaf angles reported as differences from a horizontal surface (i.e. flat horizontal leaf = 0 degrees, vertically oriented leaf = 90 degrees).	Pisek, J., Adamson, K. (2020). A dataset of leaf inclination angles for 71 different Eucalyptus species. Data in Brief.	66.801
750	Eucalyptus camaldulensis	-42.865	147.333	18	07/28/13	botanical garden (Royal Tasmanian Botanical Gardens, Hobart, Tasmania, Australia)	mature	tree	angles measured at whole tree level using leveled digital photo method; leaf angles reported as differences from a horizontal surface (i.e. flat horizontal leaf = 0 degrees, vertically oriented leaf = 90 degrees).	Pisek, J., Adamson, K. (2020). A dataset of leaf inclination angles for 71 different Eucalyptus species. Data in Brief.	68.339
751	Eucalyptus camaldulensis	-42.865	147.333	18	07/28/13	botanical garden (Royal Tasmanian Botanical Gardens, Hobart, Tasmania, Australia)	mature	tree	angles measured at whole tree level using leveled digital photo method; leaf angles reported as differences from a horizontal surface (i.e. flat horizontal leaf = 0 degrees, vertically oriented leaf = 90 degrees).	Pisek, J., Adamson, K. (2020). A dataset of leaf inclination angles for 71 different Eucalyptus species. Data in Brief.	86.424
752	Eucalyptus camaldulensis	-42.865	147.333	18	07/28/13	botanical garden (Royal Tasmanian Botanical Gardens, Hobart, Tasmania, Australia)	mature	tree	angles measured at whole tree level using leveled digital photo method; leaf angles reported as differences from a horizontal surface (i.e. flat horizontal leaf = 0 degrees, vertically oriented leaf = 90 degrees).	Pisek, J., Adamson, K. (2020). A dataset of leaf inclination angles for 71 different Eucalyptus species. Data in Brief.	79.469
753	Eucalyptus camaldulensis	-42.865	147.333	18	07/28/13	botanical garden (Royal Tasmanian Botanical Gardens, Hobart, Tasmania, Australia)	mature	tree	angles measured at whole tree level using leveled digital photo method; leaf angles reported as differences from a horizontal surface (i.e. flat horizontal leaf = 0 degrees, vertically oriented leaf = 90 degrees).	Pisek, J., Adamson, K. (2020). A dataset of leaf inclination angles for 71 different Eucalyptus species. Data in Brief.	74.914
754	Eucalyptus camaldulensis	-42.865	147.333	18	07/28/13	botanical garden (Royal Tasmanian Botanical Gardens, Hobart, Tasmania, Australia)	mature	tree	angles measured at whole tree level using leveled digital photo method; leaf angles reported as differences from a horizontal surface (i.e. flat horizontal leaf = 0 degrees, vertically oriented leaf = 90 degrees).	Pisek, J., Adamson, K. (2020). A dataset of leaf inclination angles for 71 different Eucalyptus species. Data in Brief.	84.144
755	Eucalyptus camaldulensis var. acuminata	31.767	35.2	718	02/27/15	botanical garden (The Jerusalem Botanical Gardens, Jerusalem, Israel)	mature	tree	angles measured at whole tree level using leveled digital photo method; leaf angles reported as differences from a horizontal surface (i.e. flat horizontal leaf = 0 degrees, vertically oriented leaf = 90 degrees).	Pisek, J., Adamson, K. (2020). A dataset of leaf inclination angles for 71 different Eucalyptus species. Data in Brief.	36.119
756	Eucalyptus camaldulensis var. acuminata	31.767	35.2	718	02/27/15	botanical garden (The Jerusalem Botanical Gardens, Jerusalem, Israel)	mature	tree	angles measured at whole tree level using leveled digital photo method; leaf angles reported as differences from a horizontal surface (i.e. flat horizontal leaf = 0 degrees, vertically oriented leaf = 90 degrees).	Pisek, J., Adamson, K. (2020). A dataset of leaf inclination angles for 71 different Eucalyptus species. Data in Brief.	55.275
757	Eucalyptus camaldulensis var. acuminata	31.767	35.2	718	02/27/15	botanical garden (The Jerusalem Botanical Gardens, Jerusalem, Israel)	mature	tree	angles measured at whole tree level using leveled digital photo method; leaf angles reported as differences from a horizontal surface (i.e. flat horizontal leaf = 0 degrees, vertically oriented leaf = 90 degrees).	Pisek, J., Adamson, K. (2020). A dataset of leaf inclination angles for 71 different Eucalyptus species. Data in Brief.	79.875
758	Eucalyptus camaldulensis var. acuminata	31.767	35.2	718	02/27/15	botanical garden (The Jerusalem Botanical Gardens, Jerusalem, Israel)	mature	tree	angles measured at whole tree level using leveled digital photo method; leaf angles reported as differences from a horizontal surface (i.e. flat horizontal leaf = 0 degrees, vertically oriented leaf = 90 degrees).	Pisek, J., Adamson, K. (2020). A dataset of leaf inclination angles for 71 different Eucalyptus species. Data in Brief.	63.925
759	Eucalyptus camaldulensis var. acuminata	31.767	35.2	718	02/27/15	botanical garden (The Jerusalem Botanical Gardens, Jerusalem, Israel)	mature	tree	angles measured at whole tree level using leveled digital photo method; leaf angles reported as differences from a horizontal surface (i.e. flat horizontal leaf = 0 degrees, vertically oriented leaf = 90 degrees).	Pisek, J., Adamson, K. (2020). A dataset of leaf inclination angles for 71 different Eucalyptus species. Data in Brief.	67.235
760	Eucalyptus camaldulensis var. acuminata	31.767	35.2	718	02/27/15	botanical garden (The Jerusalem Botanical Gardens, Jerusalem, Israel)	mature	tree	angles measured at whole tree level using leveled digital photo method; leaf angles reported as differences from a horizontal surface (i.e. flat horizontal leaf = 0 degrees, vertically oriented leaf = 90 degrees).	Pisek, J., Adamson, K. (2020). A dataset of leaf inclination angles for 71 different Eucalyptus species. Data in Brief.	53.893
761	Eucalyptus camaldulensis var. acuminata	31.767	35.2	718	02/27/15	botanical garden (The Jerusalem Botanical Gardens, Jerusalem, Israel)	mature	tree	angles measured at whole tree level using leveled digital photo method; leaf angles reported as differences from a horizontal surface (i.e. flat horizontal leaf = 0 degrees, vertically oriented leaf = 90 degrees).	Pisek, J., Adamson, K. (2020). A dataset of leaf inclination angles for 71 different Eucalyptus species. Data in Brief.	66.125
762	Eucalyptus camaldulensis var. acuminata	31.767	35.2	718	02/27/15	botanical garden (The Jerusalem Botanical Gardens, Jerusalem, Israel)	mature	tree	angles measured at whole tree level using leveled digital photo method; leaf angles reported as differences from a horizontal surface (i.e. flat horizontal leaf = 0 degrees, vertically oriented leaf = 90 degrees).	Pisek, J., Adamson, K. (2020). A dataset of leaf inclination angles for 71 different Eucalyptus species. Data in Brief.	60.505
763	Eucalyptus camaldulensis var. acuminata	31.767	35.2	718	02/27/15	botanical garden (The Jerusalem Botanical Gardens, Jerusalem, Israel)	mature	tree	angles measured at whole tree level using leveled digital photo method; leaf angles reported as differences from a horizontal surface (i.e. flat horizontal leaf = 0 degrees, vertically oriented leaf = 90 degrees).	Pisek, J., Adamson, K. (2020). A dataset of leaf inclination angles for 71 different Eucalyptus species. Data in Brief.	55.513
764	Eucalyptus camaldulensis var. acuminata	31.767	35.2	718	02/27/15	botanical garden (The Jerusalem Botanical Gardens, Jerusalem, Israel)	mature	tree	angles measured at whole tree level using leveled digital photo method; leaf angles reported as differences from a horizontal surface (i.e. flat horizontal leaf = 0 degrees, vertically oriented leaf = 90 degrees).	Pisek, J., Adamson, K. (2020). A dataset of leaf inclination angles for 71 different Eucalyptus species. Data in Brief.	60.945
765	Eucalyptus camaldulensis var. acuminata	31.767	35.2	718	02/27/15	botanical garden (The Jerusalem Botanical Gardens, Jerusalem, Israel)	mature	tree	angles measured at whole tree level using leveled digital photo method; leaf angles reported as differences from a horizontal surface (i.e. flat horizontal leaf = 0 degrees, vertically oriented leaf = 90 degrees).	Pisek, J., Adamson, K. (2020). A dataset of leaf inclination angles for 71 different Eucalyptus species. Data in Brief.	81.222
766	Eucalyptus camaldulensis var. acuminata	31.767	35.2	718	02/27/15	botanical garden (The Jerusalem Botanical Gardens, Jerusalem, Israel)	mature	tree	angles measured at whole tree level using leveled digital photo method; leaf angles reported as differences from a horizontal surface (i.e. flat horizontal leaf = 0 degrees, vertically oriented leaf = 90 degrees).	Pisek, J., Adamson, K. (2020). A dataset of leaf inclination angles for 71 different Eucalyptus species. Data in Brief.	77.312
767	Eucalyptus camaldulensis var. acuminata	31.767	35.2	718	02/27/15	botanical garden (The Jerusalem Botanical Gardens, Jerusalem, Israel)	mature	tree	angles measured at whole tree level using leveled digital photo method; leaf angles reported as differences from a horizontal surface (i.e. flat horizontal leaf = 0 degrees, vertically oriented leaf = 90 degrees).	Pisek, J., Adamson, K. (2020). A dataset of leaf inclination angles for 71 different Eucalyptus species. Data in Brief.	81.573
768	Eucalyptus camaldulensis var. acuminata	31.767	35.2	718	02/27/15	botanical garden (The Jerusalem Botanical Gardens, Jerusalem, Israel)	mature	tree	angles measured at whole tree level using leveled digital photo method; leaf angles reported as differences from a horizontal surface (i.e. flat horizontal leaf = 0 degrees, vertically oriented leaf = 90 degrees).	Pisek, J., Adamson, K. (2020). A dataset of leaf inclination angles for 71 different Eucalyptus species. Data in Brief.	68.199
769	Eucalyptus camaldulensis var. acuminata	31.767	35.2	718	02/27/15	botanical garden (The Jerusalem Botanical Gardens, Jerusalem, Israel)	mature	tree	angles measured at whole tree level using leveled digital photo method; leaf angles reported as differences from a horizontal surface (i.e. flat horizontal leaf = 0 degrees, vertically oriented leaf = 90 degrees).	Pisek, J., Adamson, K. (2020). A dataset of leaf inclination angles for 71 different Eucalyptus species. Data in Brief.	18.954
770	Eucalyptus camaldulensis var. acuminata	31.767	35.2	718	02/27/15	botanical garden (The Jerusalem Botanical Gardens, Jerusalem, Israel)	mature	tree	angles measured at whole tree level using leveled digital photo method; leaf angles reported as differences from a horizontal surface (i.e. flat horizontal leaf = 0 degrees, vertically oriented leaf = 90 degrees).	Pisek, J., Adamson, K. (2020). A dataset of leaf inclination angles for 71 different Eucalyptus species. Data in Brief.	77.176
771	Eucalyptus camaldulensis var. acuminata	31.767	35.2	718	02/27/15	botanical garden (The Jerusalem Botanical Gardens, Jerusalem, Israel)	mature	tree	angles measured at whole tree level using leveled digital photo method; leaf angles reported as differences from a horizontal surface (i.e. flat horizontal leaf = 0 degrees, vertically oriented leaf = 90 degrees).	Pisek, J., Adamson, K. (2020). A dataset of leaf inclination angles for 71 different Eucalyptus species. Data in Brief.	82.047
772	Eucalyptus camaldulensis var. acuminata	31.767	35.2	718	02/27/15	botanical garden (The Jerusalem Botanical Gardens, Jerusalem, Israel)	mature	tree	angles measured at whole tree level using leveled digital photo method; leaf angles reported as differences from a horizontal surface (i.e. flat horizontal leaf = 0 degrees, vertically oriented leaf = 90 degrees).	Pisek, J., Adamson, K. (2020). A dataset of leaf inclination angles for 71 different Eucalyptus species. Data in Brief.	86.655
773	Eucalyptus camaldulensis var. acuminata	31.767	35.2	718	02/27/15	botanical garden (The Jerusalem Botanical Gardens, Jerusalem, Israel)	mature	tree	angles measured at whole tree level using leveled digital photo method; leaf angles reported as differences from a horizontal surface (i.e. flat horizontal leaf = 0 degrees, vertically oriented leaf = 90 degrees).	Pisek, J., Adamson, K. (2020). A dataset of leaf inclination angles for 71 different Eucalyptus species. Data in Brief.	83.367
774	Eucalyptus camaldulensis var. acuminata	31.767	35.2	718	02/27/15	botanical garden (The Jerusalem Botanical Gardens, Jerusalem, Israel)	mature	tree	angles measured at whole tree level using leveled digital photo method; leaf angles reported as differences from a horizontal surface (i.e. flat horizontal leaf = 0 degrees, vertically oriented leaf = 90 degrees).	Pisek, J., Adamson, K. (2020). A dataset of leaf inclination angles for 71 different Eucalyptus species. Data in Brief.	69.199
775	Eucalyptus camaldulensis var. acuminata	31.767	35.2	718	02/27/15	botanical garden (The Jerusalem Botanical Gardens, Jerusalem, Israel)	mature	tree	angles measured at whole tree level using leveled digital photo method; leaf angles reported as differences from a horizontal surface (i.e. flat horizontal leaf = 0 degrees, vertically oriented leaf = 90 degrees).	Pisek, J., Adamson, K. (2020). A dataset of leaf inclination angles for 71 different Eucalyptus species. Data in Brief.	82.384
776	Eucalyptus camaldulensis var. acuminata	31.767	35.2	718	02/27/15	botanical garden (The Jerusalem Botanical Gardens, Jerusalem, Israel)	mature	tree	angles measured at whole tree level using leveled digital photo method; leaf angles reported as differences from a horizontal surface (i.e. flat horizontal leaf = 0 degrees, vertically oriented leaf = 90 degrees).	Pisek, J., Adamson, K. (2020). A dataset of leaf inclination angles for 71 different Eucalyptus species. Data in Brief.	84.703
777	Eucalyptus camaldulensis var. acuminata	31.767	35.2	718	02/27/15	botanical garden (The Jerusalem Botanical Gardens, Jerusalem, Israel)	mature	tree	angles measured at whole tree level using leveled digital photo method; leaf angles reported as differences from a horizontal surface (i.e. flat horizontal leaf = 0 degrees, vertically oriented leaf = 90 degrees).	Pisek, J., Adamson, K. (2020). A dataset of leaf inclination angles for 71 different Eucalyptus species. Data in Brief.	75.189
778	Eucalyptus camaldulensis var. acuminata	31.767	35.2	718	02/27/15	botanical garden (The Jerusalem Botanical Gardens, Jerusalem, Israel)	mature	tree	angles measured at whole tree level using leveled digital photo method; leaf angles reported as differences from a horizontal surface (i.e. flat horizontal leaf = 0 degrees, vertically oriented leaf = 90 degrees).	Pisek, J., Adamson, K. (2020). A dataset of leaf inclination angles for 71 different Eucalyptus species. Data in Brief.	88.462
779	Eucalyptus camaldulensis var. acuminata	31.767	35.2	718	02/27/15	botanical garden (The Jerusalem Botanical Gardens, Jerusalem, Israel)	mature	tree	angles measured at whole tree level using leveled digital photo method; leaf angles reported as differences from a horizontal surface (i.e. flat horizontal leaf = 0 degrees, vertically oriented leaf = 90 degrees).	Pisek, J., Adamson, K. (2020). A dataset of leaf inclination angles for 71 different Eucalyptus species. Data in Brief.	74.281
780	Eucalyptus camaldulensis var. acuminata	31.767	35.2	718	02/27/15	botanical garden (The Jerusalem Botanical Gardens, Jerusalem, Israel)	mature	tree	angles measured at whole tree level using leveled digital photo method; leaf angles reported as differences from a horizontal surface (i.e. flat horizontal leaf = 0 degrees, vertically oriented leaf = 90 degrees).	Pisek, J., Adamson, K. (2020). A dataset of leaf inclination angles for 71 different Eucalyptus species. Data in Brief.	64.819
781	Eucalyptus camaldulensis var. acuminata	31.767	35.2	718	02/27/15	botanical garden (The Jerusalem Botanical Gardens, Jerusalem, Israel)	mature	tree	angles measured at whole tree level using leveled digital photo method; leaf angles reported as differences from a horizontal surface (i.e. flat horizontal leaf = 0 degrees, vertically oriented leaf = 90 degrees).	Pisek, J., Adamson, K. (2020). A dataset of leaf inclination angles for 71 different Eucalyptus species. Data in Brief.	74.745
782	Eucalyptus camaldulensis var. acuminata	31.767	35.2	718	02/27/15	botanical garden (The Jerusalem Botanical Gardens, Jerusalem, Israel)	mature	tree	angles measured at whole tree level using leveled digital photo method; leaf angles reported as differences from a horizontal surface (i.e. flat horizontal leaf = 0 degrees, vertically oriented leaf = 90 degrees).	Pisek, J., Adamson, K. (2020). A dataset of leaf inclination angles for 71 different Eucalyptus species. Data in Brief.	71.996
783	Eucalyptus camaldulensis var. acuminata	31.767	35.2	718	02/27/15	botanical garden (The Jerusalem Botanical Gardens, Jerusalem, Israel)	mature	tree	angles measured at whole tree level using leveled digital photo method; leaf angles reported as differences from a horizontal surface (i.e. flat horizontal leaf = 0 degrees, vertically oriented leaf = 90 degrees).	Pisek, J., Adamson, K. (2020). A dataset of leaf inclination angles for 71 different Eucalyptus species. Data in Brief.	50.389
784	Eucalyptus camaldulensis var. acuminata	31.767	35.2	718	02/27/15	botanical garden (The Jerusalem Botanical Gardens, Jerusalem, Israel)	mature	tree	angles measured at whole tree level using leveled digital photo method; leaf angles reported as differences from a horizontal surface (i.e. flat horizontal leaf = 0 degrees, vertically oriented leaf = 90 degrees).	Pisek, J., Adamson, K. (2020). A dataset of leaf inclination angles for 71 different Eucalyptus species. Data in Brief.	67.166
785	Eucalyptus camaldulensis var. acuminata	31.767	35.2	718	02/27/15	botanical garden (The Jerusalem Botanical Gardens, Jerusalem, Israel)	mature	tree	angles measured at whole tree level using leveled digital photo method; leaf angles reported as differences from a horizontal surface (i.e. flat horizontal leaf = 0 degrees, vertically oriented leaf = 90 degrees).	Pisek, J., Adamson, K. (2020). A dataset of leaf inclination angles for 71 different Eucalyptus species. Data in Brief.	67.891
786	Eucalyptus camaldulensis var. acuminata	31.767	35.2	718	02/27/15	botanical garden (The Jerusalem Botanical Gardens, Jerusalem, Israel)	mature	tree	angles measured at whole tree level using leveled digital photo method; leaf angles reported as differences from a horizontal surface (i.e. flat horizontal leaf = 0 degrees, vertically oriented leaf = 90 degrees).	Pisek, J., Adamson, K. (2020). A dataset of leaf inclination angles for 71 different Eucalyptus species. Data in Brief.	82.147
787	Eucalyptus camaldulensis var. acuminata	31.767	35.2	718	02/27/15	botanical garden (The Jerusalem Botanical Gardens, Jerusalem, Israel)	mature	tree	angles measured at whole tree level using leveled digital photo method; leaf angles reported as differences from a horizontal surface (i.e. flat horizontal leaf = 0 degrees, vertically oriented leaf = 90 degrees).	Pisek, J., Adamson, K. (2020). A dataset of leaf inclination angles for 71 different Eucalyptus species. Data in Brief.	86.855
788	Eucalyptus camaldulensis var. acuminata	31.767	35.2	718	02/27/15	botanical garden (The Jerusalem Botanical Gardens, Jerusalem, Israel)	mature	tree	angles measured at whole tree level using leveled digital photo method; leaf angles reported as differences from a horizontal surface (i.e. flat horizontal leaf = 0 degrees, vertically oriented leaf = 90 degrees).	Pisek, J., Adamson, K. (2020). A dataset of leaf inclination angles for 71 different Eucalyptus species. Data in Brief.	88.603
789	Eucalyptus camaldulensis var. acuminata	31.767	35.2	718	02/27/15	botanical garden (The Jerusalem Botanical Gardens, Jerusalem, Israel)	mature	tree	angles measured at whole tree level using leveled digital photo method; leaf angles reported as differences from a horizontal surface (i.e. flat horizontal leaf = 0 degrees, vertically oriented leaf = 90 degrees).	Pisek, J., Adamson, K. (2020). A dataset of leaf inclination angles for 71 different Eucalyptus species. Data in Brief.	84.763
790	Eucalyptus camaldulensis var. acuminata	31.767	35.2	718	02/27/15	botanical garden (The Jerusalem Botanical Gardens, Jerusalem, Israel)	mature	tree	angles measured at whole tree level using leveled digital photo method; leaf angles reported as differences from a horizontal surface (i.e. flat horizontal leaf = 0 degrees, vertically oriented leaf = 90 degrees).	Pisek, J., Adamson, K. (2020). A dataset of leaf inclination angles for 71 different Eucalyptus species. Data in Brief.	77.905
791	Eucalyptus camaldulensis var. acuminata	31.767	35.2	718	02/27/15	botanical garden (The Jerusalem Botanical Gardens, Jerusalem, Israel)	mature	tree	angles measured at whole tree level using leveled digital photo method; leaf angles reported as differences from a horizontal surface (i.e. flat horizontal leaf = 0 degrees, vertically oriented leaf = 90 degrees).	Pisek, J., Adamson, K. (2020). A dataset of leaf inclination angles for 71 different Eucalyptus species. Data in Brief.	78.111
792	Eucalyptus camaldulensis var. acuminata	31.767	35.2	718	02/27/15	botanical garden (The Jerusalem Botanical Gardens, Jerusalem, Israel)	mature	tree	angles measured at whole tree level using leveled digital photo method; leaf angles reported as differences from a horizontal surface (i.e. flat horizontal leaf = 0 degrees, vertically oriented leaf = 90 degrees).	Pisek, J., Adamson, K. (2020). A dataset of leaf inclination angles for 71 different Eucalyptus species. Data in Brief.	61.731
793	Eucalyptus camaldulensis var. acuminata	31.767	35.2	718	02/27/15	botanical garden (The Jerusalem Botanical Gardens, Jerusalem, Israel)	mature	tree	angles measured at whole tree level using leveled digital photo method; leaf angles reported as differences from a horizontal surface (i.e. flat horizontal leaf = 0 degrees, vertically oriented leaf = 90 degrees).	Pisek, J., Adamson, K. (2020). A dataset of leaf inclination angles for 71 different Eucalyptus species. Data in Brief.	66.588
794	Eucalyptus camaldulensis var. acuminata	31.767	35.2	718	02/27/15	botanical garden (The Jerusalem Botanical Gardens, Jerusalem, Israel)	mature	tree	angles measured at whole tree level using leveled digital photo method; leaf angles reported as differences from a horizontal surface (i.e. flat horizontal leaf = 0 degrees, vertically oriented leaf = 90 degrees).	Pisek, J., Adamson, K. (2020). A dataset of leaf inclination angles for 71 different Eucalyptus species. Data in Brief.	84.289
795	Eucalyptus camaldulensis var. acuminata	31.767	35.2	718	02/27/15	botanical garden (The Jerusalem Botanical Gardens, Jerusalem, Israel)	mature	tree	angles measured at whole tree level using leveled digital photo method; leaf angles reported as differences from a horizontal surface (i.e. flat horizontal leaf = 0 degrees, vertically oriented leaf = 90 degrees).	Pisek, J., Adamson, K. (2020). A dataset of leaf inclination angles for 71 different Eucalyptus species. Data in Brief.	85.101
796	Eucalyptus camaldulensis var. acuminata	31.767	35.2	718	02/27/15	botanical garden (The Jerusalem Botanical Gardens, Jerusalem, Israel)	mature	tree	angles measured at whole tree level using leveled digital photo method; leaf angles reported as differences from a horizontal surface (i.e. flat horizontal leaf = 0 degrees, vertically oriented leaf = 90 degrees).	Pisek, J., Adamson, K. (2020). A dataset of leaf inclination angles for 71 different Eucalyptus species. Data in Brief.	69.228
797	Eucalyptus camaldulensis var. acuminata	31.767	35.2	718	02/27/15	botanical garden (The Jerusalem Botanical Gardens, Jerusalem, Israel)	mature	tree	angles measured at whole tree level using leveled digital photo method; leaf angles reported as differences from a horizontal surface (i.e. flat horizontal leaf = 0 degrees, vertically oriented leaf = 90 degrees).	Pisek, J., Adamson, K. (2020). A dataset of leaf inclination angles for 71 different Eucalyptus species. Data in Brief.	75.52
798	Eucalyptus camaldulensis var. acuminata	31.767	35.2	718	02/27/15	botanical garden (The Jerusalem Botanical Gardens, Jerusalem, Israel)	mature	tree	angles measured at whole tree level using leveled digital photo method; leaf angles reported as differences from a horizontal surface (i.e. flat horizontal leaf = 0 degrees, vertically oriented leaf = 90 degrees).	Pisek, J., Adamson, K. (2020). A dataset of leaf inclination angles for 71 different Eucalyptus species. Data in Brief.	84.677
799	Eucalyptus camaldulensis var. acuminata	31.767	35.2	718	02/27/15	botanical garden (The Jerusalem Botanical Gardens, Jerusalem, Israel)	mature	tree	angles measured at whole tree level using leveled digital photo method; leaf angles reported as differences from a horizontal surface (i.e. flat horizontal leaf = 0 degrees, vertically oriented leaf = 90 degrees).	Pisek, J., Adamson, K. (2020). A dataset of leaf inclination angles for 71 different Eucalyptus species. Data in Brief.	69.312
800	Eucalyptus camaldulensis var. acuminata	31.767	35.2	718	02/27/15	botanical garden (The Jerusalem Botanical Gardens, Jerusalem, Israel)	mature	tree	angles measured at whole tree level using leveled digital photo method; leaf angles reported as differences from a horizontal surface (i.e. flat horizontal leaf = 0 degrees, vertically oriented leaf = 90 degrees).	Pisek, J., Adamson, K. (2020). A dataset of leaf inclination angles for 71 different Eucalyptus species. Data in Brief.	78.589
801	Eucalyptus camaldulensis var. acuminata	31.767	35.2	718	02/27/15	botanical garden (The Jerusalem Botanical Gardens, Jerusalem, Israel)	mature	tree	angles measured at whole tree level using leveled digital photo method; leaf angles reported as differences from a horizontal surface (i.e. flat horizontal leaf = 0 degrees, vertically oriented leaf = 90 degrees).	Pisek, J., Adamson, K. (2020). A dataset of leaf inclination angles for 71 different Eucalyptus species. Data in Brief.	68.72
802	Eucalyptus camaldulensis var. acuminata	31.767	35.2	718	02/27/15	botanical garden (The Jerusalem Botanical Gardens, Jerusalem, Israel)	mature	tree	angles measured at whole tree level using leveled digital photo method; leaf angles reported as differences from a horizontal surface (i.e. flat horizontal leaf = 0 degrees, vertically oriented leaf = 90 degrees).	Pisek, J., Adamson, K. (2020). A dataset of leaf inclination angles for 71 different Eucalyptus species. Data in Brief.	88.847
803	Eucalyptus camaldulensis var. acuminata	31.767	35.2	718	02/27/15	botanical garden (The Jerusalem Botanical Gardens, Jerusalem, Israel)	mature	tree	angles measured at whole tree level using leveled digital photo method; leaf angles reported as differences from a horizontal surface (i.e. flat horizontal leaf = 0 degrees, vertically oriented leaf = 90 degrees).	Pisek, J., Adamson, K. (2020). A dataset of leaf inclination angles for 71 different Eucalyptus species. Data in Brief.	80.022
804	Eucalyptus camaldulensis var. acuminata	31.767	35.2	718	02/27/15	botanical garden (The Jerusalem Botanical Gardens, Jerusalem, Israel)	mature	tree	angles measured at whole tree level using leveled digital photo method; leaf angles reported as differences from a horizontal surface (i.e. flat horizontal leaf = 0 degrees, vertically oriented leaf = 90 degrees).	Pisek, J., Adamson, K. (2020). A dataset of leaf inclination angles for 71 different Eucalyptus species. Data in Brief.	63.435
805	Eucalyptus camaldulensis var. acuminata	31.767	35.2	718	02/27/15	botanical garden (The Jerusalem Botanical Gardens, Jerusalem, Israel)	mature	tree	angles measured at whole tree level using leveled digital photo method; leaf angles reported as differences from a horizontal surface (i.e. flat horizontal leaf = 0 degrees, vertically oriented leaf = 90 degrees).	Pisek, J., Adamson, K. (2020). A dataset of leaf inclination angles for 71 different Eucalyptus species. Data in Brief.	64.267
806	Eucalyptus camaldulensis var. acuminata	31.767	35.2	718	02/27/15	botanical garden (The Jerusalem Botanical Gardens, Jerusalem, Israel)	mature	tree	angles measured at whole tree level using leveled digital photo method; leaf angles reported as differences from a horizontal surface (i.e. flat horizontal leaf = 0 degrees, vertically oriented leaf = 90 degrees).	Pisek, J., Adamson, K. (2020). A dataset of leaf inclination angles for 71 different Eucalyptus species. Data in Brief.	67.276
807	Eucalyptus camaldulensis var. acuminata	31.767	35.2	718	02/27/15	botanical garden (The Jerusalem Botanical Gardens, Jerusalem, Israel)	mature	tree	angles measured at whole tree level using leveled digital photo method; leaf angles reported as differences from a horizontal surface (i.e. flat horizontal leaf = 0 degrees, vertically oriented leaf = 90 degrees).	Pisek, J., Adamson, K. (2020). A dataset of leaf inclination angles for 71 different Eucalyptus species. Data in Brief.	60.018
808	Eucalyptus camaldulensis var. acuminata	31.767	35.2	718	02/27/15	botanical garden (The Jerusalem Botanical Gardens, Jerusalem, Israel)	mature	tree	angles measured at whole tree level using leveled digital photo method; leaf angles reported as differences from a horizontal surface (i.e. flat horizontal leaf = 0 degrees, vertically oriented leaf = 90 degrees).	Pisek, J., Adamson, K. (2020). A dataset of leaf inclination angles for 71 different Eucalyptus species. Data in Brief.	77.845
809	Eucalyptus camaldulensis var. acuminata	31.767	35.2	718	02/27/15	botanical garden (The Jerusalem Botanical Gardens, Jerusalem, Israel)	mature	tree	angles measured at whole tree level using leveled digital photo method; leaf angles reported as differences from a horizontal surface (i.e. flat horizontal leaf = 0 degrees, vertically oriented leaf = 90 degrees).	Pisek, J., Adamson, K. (2020). A dataset of leaf inclination angles for 71 different Eucalyptus species. Data in Brief.	71.565
810	Eucalyptus camaldulensis var. acuminata	31.767	35.2	718	02/27/15	botanical garden (The Jerusalem Botanical Gardens, Jerusalem, Israel)	mature	tree	angles measured at whole tree level using leveled digital photo method; leaf angles reported as differences from a horizontal surface (i.e. flat horizontal leaf = 0 degrees, vertically oriented leaf = 90 degrees).	Pisek, J., Adamson, K. (2020). A dataset of leaf inclination angles for 71 different Eucalyptus species. Data in Brief.	80.43
811	Eucalyptus camaldulensis var. acuminata	31.767	35.2	718	02/27/15	botanical garden (The Jerusalem Botanical Gardens, Jerusalem, Israel)	mature	tree	angles measured at whole tree level using leveled digital photo method; leaf angles reported as differences from a horizontal surface (i.e. flat horizontal leaf = 0 degrees, vertically oriented leaf = 90 degrees).	Pisek, J., Adamson, K. (2020). A dataset of leaf inclination angles for 71 different Eucalyptus species. Data in Brief.	79.321
812	Eucalyptus camaldulensis var. acuminata	31.767	35.2	718	02/27/15	botanical garden (The Jerusalem Botanical Gardens, Jerusalem, Israel)	mature	tree	angles measured at whole tree level using leveled digital photo method; leaf angles reported as differences from a horizontal surface (i.e. flat horizontal leaf = 0 degrees, vertically oriented leaf = 90 degrees).	Pisek, J., Adamson, K. (2020). A dataset of leaf inclination angles for 71 different Eucalyptus species. Data in Brief.	83.29
813	Eucalyptus camaldulensis var. acuminata	31.767	35.2	718	02/27/15	botanical garden (The Jerusalem Botanical Gardens, Jerusalem, Israel)	mature	tree	angles measured at whole tree level using leveled digital photo method; leaf angles reported as differences from a horizontal surface (i.e. flat horizontal leaf = 0 degrees, vertically oriented leaf = 90 degrees).	Pisek, J., Adamson, K. (2020). A dataset of leaf inclination angles for 71 different Eucalyptus species. Data in Brief.	74.539
814	Eucalyptus camaldulensis var. acuminata	31.767	35.2	718	02/27/15	botanical garden (The Jerusalem Botanical Gardens, Jerusalem, Israel)	mature	tree	angles measured at whole tree level using leveled digital photo method; leaf angles reported as differences from a horizontal surface (i.e. flat horizontal leaf = 0 degrees, vertically oriented leaf = 90 degrees).	Pisek, J., Adamson, K. (2020). A dataset of leaf inclination angles for 71 different Eucalyptus species. Data in Brief.	82.321
815	Eucalyptus camaldulensis var. acuminata	31.767	35.2	718	02/27/15	botanical garden (The Jerusalem Botanical Gardens, Jerusalem, Israel)	mature	tree	angles measured at whole tree level using leveled digital photo method; leaf angles reported as differences from a horizontal surface (i.e. flat horizontal leaf = 0 degrees, vertically oriented leaf = 90 degrees).	Pisek, J., Adamson, K. (2020). A dataset of leaf inclination angles for 71 different Eucalyptus species. Data in Brief.	83.112
816	Eucalyptus camaldulensis var. acuminata	31.767	35.2	718	02/27/15	botanical garden (The Jerusalem Botanical Gardens, Jerusalem, Israel)	mature	tree	angles measured at whole tree level using leveled digital photo method; leaf angles reported as differences from a horizontal surface (i.e. flat horizontal leaf = 0 degrees, vertically oriented leaf = 90 degrees).	Pisek, J., Adamson, K. (2020). A dataset of leaf inclination angles for 71 different Eucalyptus species. Data in Brief.	79.426
817	Eucalyptus camaldulensis var. acuminata	31.767	35.2	718	02/27/15	botanical garden (The Jerusalem Botanical Gardens, Jerusalem, Israel)	mature	tree	angles measured at whole tree level using leveled digital photo method; leaf angles reported as differences from a horizontal surface (i.e. flat horizontal leaf = 0 degrees, vertically oriented leaf = 90 degrees).	Pisek, J., Adamson, K. (2020). A dataset of leaf inclination angles for 71 different Eucalyptus species. Data in Brief.	77.619
818	Eucalyptus camaldulensis var. acuminata	31.767	35.2	718	02/27/15	botanical garden (The Jerusalem Botanical Gardens, Jerusalem, Israel)	mature	tree	angles measured at whole tree level using leveled digital photo method; leaf angles reported as differences from a horizontal surface (i.e. flat horizontal leaf = 0 degrees, vertically oriented leaf = 90 degrees).	Pisek, J., Adamson, K. (2020). A dataset of leaf inclination angles for 71 different Eucalyptus species. Data in Brief.	67.27
819	Eucalyptus camaldulensis var. acuminata	31.767	35.2	718	02/27/15	botanical garden (The Jerusalem Botanical Gardens, Jerusalem, Israel)	mature	tree	angles measured at whole tree level using leveled digital photo method; leaf angles reported as differences from a horizontal surface (i.e. flat horizontal leaf = 0 degrees, vertically oriented leaf = 90 degrees).	Pisek, J., Adamson, K. (2020). A dataset of leaf inclination angles for 71 different Eucalyptus species. Data in Brief.	66.886
820	Eucalyptus camaldulensis var. acuminata	31.767	35.2	718	02/27/15	botanical garden (The Jerusalem Botanical Gardens, Jerusalem, Israel)	mature	tree	angles measured at whole tree level using leveled digital photo method; leaf angles reported as differences from a horizontal surface (i.e. flat horizontal leaf = 0 degrees, vertically oriented leaf = 90 degrees).	Pisek, J., Adamson, K. (2020). A dataset of leaf inclination angles for 71 different Eucalyptus species. Data in Brief.	45.69
821	Eucalyptus camaldulensis var. acuminata	31.767	35.2	718	02/27/15	botanical garden (The Jerusalem Botanical Gardens, Jerusalem, Israel)	mature	tree	angles measured at whole tree level using leveled digital photo method; leaf angles reported as differences from a horizontal surface (i.e. flat horizontal leaf = 0 degrees, vertically oriented leaf = 90 degrees).	Pisek, J., Adamson, K. (2020). A dataset of leaf inclination angles for 71 different Eucalyptus species. Data in Brief.	64.704
822	Eucalyptus camaldulensis var. acuminata	31.767	35.2	718	02/27/15	botanical garden (The Jerusalem Botanical Gardens, Jerusalem, Israel)	mature	tree	angles measured at whole tree level using leveled digital photo method; leaf angles reported as differences from a horizontal surface (i.e. flat horizontal leaf = 0 degrees, vertically oriented leaf = 90 degrees).	Pisek, J., Adamson, K. (2020). A dataset of leaf inclination angles for 71 different Eucalyptus species. Data in Brief.	54.413
823	Eucalyptus camaldulensis var. acuminata	31.767	35.2	718	02/27/15	botanical garden (The Jerusalem Botanical Gardens, Jerusalem, Israel)	mature	tree	angles measured at whole tree level using leveled digital photo method; leaf angles reported as differences from a horizontal surface (i.e. flat horizontal leaf = 0 degrees, vertically oriented leaf = 90 degrees).	Pisek, J., Adamson, K. (2020). A dataset of leaf inclination angles for 71 different Eucalyptus species. Data in Brief.	74.56
824	Eucalyptus camaldulensis var. acuminata	31.767	35.2	718	02/27/15	botanical garden (The Jerusalem Botanical Gardens, Jerusalem, Israel)	mature	tree	angles measured at whole tree level using leveled digital photo method; leaf angles reported as differences from a horizontal surface (i.e. flat horizontal leaf = 0 degrees, vertically oriented leaf = 90 degrees).	Pisek, J., Adamson, K. (2020). A dataset of leaf inclination angles for 71 different Eucalyptus species. Data in Brief.	47.203
825	Eucalyptus camaldulensis var. acuminata	31.767	35.2	718	02/27/15	botanical garden (The Jerusalem Botanical Gardens, Jerusalem, Israel)	mature	tree	angles measured at whole tree level using leveled digital photo method; leaf angles reported as differences from a horizontal surface (i.e. flat horizontal leaf = 0 degrees, vertically oriented leaf = 90 degrees).	Pisek, J., Adamson, K. (2020). A dataset of leaf inclination angles for 71 different Eucalyptus species. Data in Brief.	78.797
826	Eucalyptus camaldulensis var. acuminata	31.767	35.2	718	02/27/15	botanical garden (The Jerusalem Botanical Gardens, Jerusalem, Israel)	mature	tree	angles measured at whole tree level using leveled digital photo method; leaf angles reported as differences from a horizontal surface (i.e. flat horizontal leaf = 0 degrees, vertically oriented leaf = 90 degrees).	Pisek, J., Adamson, K. (2020). A dataset of leaf inclination angles for 71 different Eucalyptus species. Data in Brief.	90
827	Eucalyptus camaldulensis var. acuminata	31.767	35.2	718	02/27/15	botanical garden (The Jerusalem Botanical Gardens, Jerusalem, Israel)	mature	tree	angles measured at whole tree level using leveled digital photo method; leaf angles reported as differences from a horizontal surface (i.e. flat horizontal leaf = 0 degrees, vertically oriented leaf = 90 degrees).	Pisek, J., Adamson, K. (2020). A dataset of leaf inclination angles for 71 different Eucalyptus species. Data in Brief.	83.517
828	Eucalyptus camaldulensis var. acuminata	31.767	35.2	718	02/27/15	botanical garden (The Jerusalem Botanical Gardens, Jerusalem, Israel)	mature	tree	angles measured at whole tree level using leveled digital photo method; leaf angles reported as differences from a horizontal surface (i.e. flat horizontal leaf = 0 degrees, vertically oriented leaf = 90 degrees).	Pisek, J., Adamson, K. (2020). A dataset of leaf inclination angles for 71 different Eucalyptus species. Data in Brief.	69.373
829	Eucalyptus camaldulensis var. acuminata	31.767	35.2	718	02/27/15	botanical garden (The Jerusalem Botanical Gardens, Jerusalem, Israel)	mature	tree	angles measured at whole tree level using leveled digital photo method; leaf angles reported as differences from a horizontal surface (i.e. flat horizontal leaf = 0 degrees, vertically oriented leaf = 90 degrees).	Pisek, J., Adamson, K. (2020). A dataset of leaf inclination angles for 71 different Eucalyptus species. Data in Brief.	84.644
830	Eucalyptus camaldulensis var. acuminata	31.767	35.2	718	02/27/15	botanical garden (The Jerusalem Botanical Gardens, Jerusalem, Israel)	mature	tree	angles measured at whole tree level using leveled digital photo method; leaf angles reported as differences from a horizontal surface (i.e. flat horizontal leaf = 0 degrees, vertically oriented leaf = 90 degrees).	Pisek, J., Adamson, K. (2020). A dataset of leaf inclination angles for 71 different Eucalyptus species. Data in Brief.	79.308
831	Eucalyptus camaldulensis var. acuminata	31.767	35.2	718	02/27/15	botanical garden (The Jerusalem Botanical Gardens, Jerusalem, Israel)	mature	tree	angles measured at whole tree level using leveled digital photo method; leaf angles reported as differences from a horizontal surface (i.e. flat horizontal leaf = 0 degrees, vertically oriented leaf = 90 degrees).	Pisek, J., Adamson, K. (2020). A dataset of leaf inclination angles for 71 different Eucalyptus species. Data in Brief.	87.672
832	Eucalyptus camaldulensis var. acuminata	31.767	35.2	718	02/27/15	botanical garden (The Jerusalem Botanical Gardens, Jerusalem, Israel)	mature	tree	angles measured at whole tree level using leveled digital photo method; leaf angles reported as differences from a horizontal surface (i.e. flat horizontal leaf = 0 degrees, vertically oriented leaf = 90 degrees).	Pisek, J., Adamson, K. (2020). A dataset of leaf inclination angles for 71 different Eucalyptus species. Data in Brief.	59.29
833	Eucalyptus camaldulensis var. acuminata	31.767	35.2	718	02/27/15	botanical garden (The Jerusalem Botanical Gardens, Jerusalem, Israel)	mature	tree	angles measured at whole tree level using leveled digital photo method; leaf angles reported as differences from a horizontal surface (i.e. flat horizontal leaf = 0 degrees, vertically oriented leaf = 90 degrees).	Pisek, J., Adamson, K. (2020). A dataset of leaf inclination angles for 71 different Eucalyptus species. Data in Brief.	72.004
834	Eucalyptus camaldulensis var. acuminata	31.767	35.2	718	02/27/15	botanical garden (The Jerusalem Botanical Gardens, Jerusalem, Israel)	mature	tree	angles measured at whole tree level using leveled digital photo method; leaf angles reported as differences from a horizontal surface (i.e. flat horizontal leaf = 0 degrees, vertically oriented leaf = 90 degrees).	Pisek, J., Adamson, K. (2020). A dataset of leaf inclination angles for 71 different Eucalyptus species. Data in Brief.	72.172
835	Eucalyptus camaldulensis var. acuminata	31.767	35.2	718	02/27/15	botanical garden (The Jerusalem Botanical Gardens, Jerusalem, Israel)	mature	tree	angles measured at whole tree level using leveled digital photo method; leaf angles reported as differences from a horizontal surface (i.e. flat horizontal leaf = 0 degrees, vertically oriented leaf = 90 degrees).	Pisek, J., Adamson, K. (2020). A dataset of leaf inclination angles for 71 different Eucalyptus species. Data in Brief.	88.568
836	Eucalyptus camaldulensis var. acuminata	31.767	35.2	718	02/27/15	botanical garden (The Jerusalem Botanical Gardens, Jerusalem, Israel)	mature	tree	angles measured at whole tree level using leveled digital photo method; leaf angles reported as differences from a horizontal surface (i.e. flat horizontal leaf = 0 degrees, vertically oriented leaf = 90 degrees).	Pisek, J., Adamson, K. (2020). A dataset of leaf inclination angles for 71 different Eucalyptus species. Data in Brief.	57.381
837	Eucalyptus camaldulensis var. acuminata	31.767	35.2	718	02/27/15	botanical garden (The Jerusalem Botanical Gardens, Jerusalem, Israel)	mature	tree	angles measured at whole tree level using leveled digital photo method; leaf angles reported as differences from a horizontal surface (i.e. flat horizontal leaf = 0 degrees, vertically oriented leaf = 90 degrees).	Pisek, J., Adamson, K. (2020). A dataset of leaf inclination angles for 71 different Eucalyptus species. Data in Brief.	83.746
838	Eucalyptus camaldulensis var. acuminata	31.767	35.2	718	02/27/15	botanical garden (The Jerusalem Botanical Gardens, Jerusalem, Israel)	mature	tree	angles measured at whole tree level using leveled digital photo method; leaf angles reported as differences from a horizontal surface (i.e. flat horizontal leaf = 0 degrees, vertically oriented leaf = 90 degrees).	Pisek, J., Adamson, K. (2020). A dataset of leaf inclination angles for 71 different Eucalyptus species. Data in Brief.	79.129
839	Eucalyptus camaldulensis var. acuminata	31.767	35.2	718	02/27/15	botanical garden (The Jerusalem Botanical Gardens, Jerusalem, Israel)	mature	tree	angles measured at whole tree level using leveled digital photo method; leaf angles reported as differences from a horizontal surface (i.e. flat horizontal leaf = 0 degrees, vertically oriented leaf = 90 degrees).	Pisek, J., Adamson, K. (2020). A dataset of leaf inclination angles for 71 different Eucalyptus species. Data in Brief.	81.085
840	Eucalyptus chapmaniana	51.479	-0.296	25	10/19/17	botanical garden	mature	small tree	angles measured at whole tree level using leveled digital photo method; leaf angles reported as differences from a horizontal surface (i.e. flat horizontal leaf = 0 degrees, vertically oriented leaf = 90 degrees).	Pisek, J., Adamson, K. (2020). A dataset of leaf inclination angles for 71 different Eucalyptus species. Data in Brief.	72.0309
841	Eucalyptus chapmaniana	51.479	-0.296	25	10/19/17	botanical garden	mature	small tree	angles measured at whole tree level using leveled digital photo method; leaf angles reported as differences from a horizontal surface (i.e. flat horizontal leaf = 0 degrees, vertically oriented leaf = 90 degrees).	Pisek, J., Adamson, K. (2020). A dataset of leaf inclination angles for 71 different Eucalyptus species. Data in Brief.	78.8571
842	Eucalyptus chapmaniana	51.479	-0.296	25	10/19/17	botanical garden	mature	small tree	angles measured at whole tree level using leveled digital photo method; leaf angles reported as differences from a horizontal surface (i.e. flat horizontal leaf = 0 degrees, vertically oriented leaf = 90 degrees).	Pisek, J., Adamson, K. (2020). A dataset of leaf inclination angles for 71 different Eucalyptus species. Data in Brief.	80.8886
843	Eucalyptus chapmaniana	51.479	-0.296	25	10/19/17	botanical garden	mature	small tree	angles measured at whole tree level using leveled digital photo method; leaf angles reported as differences from a horizontal surface (i.e. flat horizontal leaf = 0 degrees, vertically oriented leaf = 90 degrees).	Pisek, J., Adamson, K. (2020). A dataset of leaf inclination angles for 71 different Eucalyptus species. Data in Brief.	89.2043
844	Eucalyptus chapmaniana	51.479	-0.296	25	10/19/17	botanical garden	mature	small tree	angles measured at whole tree level using leveled digital photo method; leaf angles reported as differences from a horizontal surface (i.e. flat horizontal leaf = 0 degrees, vertically oriented leaf = 90 degrees).	Pisek, J., Adamson, K. (2020). A dataset of leaf inclination angles for 71 different Eucalyptus species. Data in Brief.	86.3734
845	Eucalyptus chapmaniana	51.479	-0.296	25	10/19/17	botanical garden	mature	small tree	angles measured at whole tree level using leveled digital photo method; leaf angles reported as differences from a horizontal surface (i.e. flat horizontal leaf = 0 degrees, vertically oriented leaf = 90 degrees).	Pisek, J., Adamson, K. (2020). A dataset of leaf inclination angles for 71 different Eucalyptus species. Data in Brief.	87.3736
846	Eucalyptus chapmaniana	51.479	-0.296	25	10/19/17	botanical garden	mature	small tree	angles measured at whole tree level using leveled digital photo method; leaf angles reported as differences from a horizontal surface (i.e. flat horizontal leaf = 0 degrees, vertically oriented leaf = 90 degrees).	Pisek, J., Adamson, K. (2020). A dataset of leaf inclination angles for 71 different Eucalyptus species. Data in Brief.	86.3381
847	Eucalyptus chapmaniana	51.479	-0.296	25	10/19/17	botanical garden	mature	small tree	angles measured at whole tree level using leveled digital photo method; leaf angles reported as differences from a horizontal surface (i.e. flat horizontal leaf = 0 degrees, vertically oriented leaf = 90 degrees).	Pisek, J., Adamson, K. (2020). A dataset of leaf inclination angles for 71 different Eucalyptus species. Data in Brief.	79.5793
848	Eucalyptus chapmaniana	51.479	-0.296	25	10/19/17	botanical garden	mature	small tree	angles measured at whole tree level using leveled digital photo method; leaf angles reported as differences from a horizontal surface (i.e. flat horizontal leaf = 0 degrees, vertically oriented leaf = 90 degrees).	Pisek, J., Adamson, K. (2020). A dataset of leaf inclination angles for 71 different Eucalyptus species. Data in Brief.	79.8753
849	Eucalyptus chapmaniana	51.479	-0.296	25	10/19/17	botanical garden	mature	small tree	angles measured at whole tree level using leveled digital photo method; leaf angles reported as differences from a horizontal surface (i.e. flat horizontal leaf = 0 degrees, vertically oriented leaf = 90 degrees).	Pisek, J., Adamson, K. (2020). A dataset of leaf inclination angles for 71 different Eucalyptus species. Data in Brief.	77.4211
[truncated: 5,796 more rows]
