# Supplementary material for: Dataset of leaf inclination angles for 71 different Eucalyptus species
Source: Data Brief. 2020 Oct 9;33:106391. doi: 10.1016/j.dib.2020.106391 (PMC7569295; doi:10.1016/j.dib.2020.106391)
Supplement: Supplementary file 4 [file mmc4.csv]

Species name	Measurement location	Count	Mean	S.D.	u	v	Type
Eucalyptus albopurpurea	Jerusalem, IL	84	59.89	22.11	0.9	1.79	Spherical
Eucalyptus amplifolia	NBG Canberra, , ACT, AU	83	76.65	13.31	0.71	4.07	Erectophile
Eucalyptus archeri	Kew, GB	90	50.78	24.6	1	1.29	Uniform
Eucalyptus baeuerlenii	NBG Canberra, , ACT, AU	83	69.23	21.97	0.46	1.52	Erectophile
Eucalyptus balladoniensis	Pasadena, CA, USA	83	49.68	22.57	1.31	1.62	Uniform
Eucalyptus benthamii	Canberra, ACT, AU	81	73.86	13.93	0.92	4.22	Erectophile
Eucalyptus caesia	Melbourne, VIC, AU	100	66.58	16.67	1.2	3.41	Erectophile
Eucalyptus calycogona	Pasadena, CA, USA	100	40.7	24.49	1.29	1.06	Uniform
Eucalyptus camaldulensis	Hobart, TAS, AU	50	69.23	18.49	0.74	2.47	Erectophile
Eucalyptus camaldulensis var. Acuminata	Jerusalem, IL	85	72.59	12.73	1.31	5.48	Erectophile
Eucalyptus chapmaniana	Kew, GB	86	83.18	5.16	1.54	18.76	Erectophile
Eucalyptus coccifera	Kew, GB	85	70.47	19.96	0.53	1.92	Erectophile
Eucalyptus coolabah	Canberra, ACT, AU	87	55.01	22.71	1.06	1.67	Spherical
Eucalyptus copulans	Mt. Annan, NSW, AU	80	51.74	25.81	0.84	1.13	Uniform
Eucalyptus crebra	Mt. Annan, NSW, AU	83	67.8	17.95	0.91	2.77	Erectophile
Eucalyptus dalrympleana	Kew, GB	85	79.17	10.83	0.76	5.55	Erectophile
Eucalyptus decurva	Berkeley, CA, USA	66	60.04	19.8	1.2	2.4	Spherical
Eucalyptus delegatensis	Kew, GB	78	80.87	6.31	1.78	15.76	Erectophile
Eucalyptus deuaensis	Sydney, CA, USA	85	48.32	27.69	0.75	0.87	Uniform
Eucalyptus eremicola	Jerusalem, IL	79	59.38	20.52	1.13	2.19	Spherical
Eucalyptus erythrocorys	Valencia, ES	80	70.84	18.94	0.59	2.19	Erectophile
Eucalyptus erythronema	Pasadena, CA, USA	90	43.97	24.37	1.23	1.18	Uniform
Eucalyptus eximia	Pasadena, CA, USA	88	75.62	13.74	0.76	4	Erectophile
Eucalyptus ficifolia	Pasadena, CA, USA	97	57.36	19.33	1.46	2.56	Spherical
Eucalyptus forrestiana	Berkeley	85	62.36	19.1	1.14	2.58	Erectophile
Eucalyptus glaucescens	Kew, GB	83	70.22	18.43	0.68	2.41	Erectophile
Eucalyptus gregsoniana	Kew, GB	79	56.85	23.7	0.87	1.49	Spherical
Eucalyptus grossa	Pasadena, CA, USA	82	43.77	27.58	0.85	0.81	Uniform
Eucalyptus guilfoylei	Pasadena, CA, USA	97	46.08	19.22	2.19	2.29	Plagiophile
Eucalyptus gunnii	Kew, GB	82	61.71	24.54	0.6	1.3	Spherical
Eucalyptus haemastoma	Mt. Annan, NSW, AU	85	67.29	16.51	1.16	3.44	Erectophile
Eucalyptus incrassata	Jerusalem, IL	88	37.95	24.28	1.36	0.99	Uniform
Eucalyptus intertexta	Canberra, ACT, AU	89	71.52	17.12	0.72	2.79	Erectophile
Eucalyptus jacksonii	San Francisco, CA, USA	87	51.69	21.37	1.42	1.92	Spherical
Eucalyptus kruseana	Pasadena, CA, USA	75	57.34	22.53	0.98	1.71	Spherical
Eucalyptus lacrimans	Pasadena, CA, USA	75	67.78	16.64	1.1	3.34	Erectophile
Eucalyptus lacrimans	Canberra, ACT, AU	100	57.68	19.76	1.36	2.42	Spherical
Eucalyptus laevopinea	Mt. Annan, NSW, AU	82	65.64	24.86	0.43	1.16	Spherical
Eucalyptus langleyi	Canberra, ACT, AU	85	63.8	21.23	0.79	1.92	Erectophile
Eucalyptus lansdowneana ssp. Albopurpurea	Pasadena, CA, USA	83	38.36	24.68	1.29	0.96	Uniform
Eucalyptus leucoxylon	Jerusalem, IL	93	53.78	25.84	0.77	1.15	Spherical
Eucalyptus litorea	Jerusalem, IL	91	43	25.78	1.07	0.98	Uniform
Eucalyptus macrandra	Pasadena, CA, USA	96	41.85	24.94	1.2	1.04	Uniform
Eucalyptus macrocarpa	Mt. Annan, NSW, AU	12	60.6	14.52	2.43	5.01	Erectophile
Eucalyptus mannifera	Canberra, ACT, AU	84	66.25	18.48	0.95	2.66	Erectophile
Eucalyptus michaeliana	Canberra, ACT, AU	81	76.59	10.45	1.25	7.16	Erectophile
Eucalyptus microtheca	Pasadena, CA, USA	84	77.79	10.08	1.13	7.22	Erectophile
Eucalyptus nitida	Kew, GB	83	72.93	19.02	0.46	1.98	Erectophile
Eucalyptus morrisbyi	Canberra, ACT, AU	78	58.85	24.54	0.71	1.34	Spherical
Eucalyptus neglecta	Kew, GB	80	72.09	20.45	0.42	1.67	Erectophile
Eucalyptus nicholii	Canberra, ACT, AU	88	69.57	19.72	0.6	2.05	Erectophile
Eucalyptus nicholii	San Francisco, CA, USA	89	72.99	19.19	0.45	1.92	Erectophile
Eucalyptus oleosa	Pasadena, CA, USA	84	46.45	25.63	1.01	1.07	Uniform
Eucalyptus oleosa	Jerusalem, IL	100	48.19	25.18	1.01	1.17	Uniform
Eucalyptus parramattensis	Mt. Annan, NSW, AU	80	74.87	17.13	0.48	2.38	Erectophile
Eucalyptus parvula	Kew, GB	100	70.04	16.36	0.94	3.29	Erectophile
Eucalyptus parvula	Canberra, ACT, AU	100	52.15	22.53	1.21	1.67	Spherical
Eucalyptus perriniana	Kew, GB	78	79.75	12.38	0.49	3.84	Erectophile
Eucalyptus petiolaris	Jerusalem, IL	56	38.54	22.82	1.61	1.2	Uniform
Eucalyptus pleurocarpa	Mt. Annan, NSW, AU	76	68.87	21.47	0.51	1.65	Erectophile
Eucalyptus porosa	Jerusalem, IL	91	68.18	19.07	0.75	2.34	Erectophile
Eucalyptus pulchella	Kew, GB	100	67.4	17.68	0.97	2.9	Erectophile
Eucalyptus pulchella	Melbourne, VIC, AU	91	49.93	21.23	1.53	1.91	Spherical
Eucalyptus pulverulenta	Melbourne, VIC, AU	58	76.94	10.82	1.1	6.49	Erectophile
Eucalyptus raveretiana	Mt. Annan, NSW, AU	78	71.18	17.35	0.72	2.73	Erectophile
Eucalyptus robusta	Pasadena, CA, USA	98	49.83	18.64	2.13	2.64	Plagiophile
Eucalyptus rodwayi	Kew, GB	43	63.61	21.89	0.73	1.77	Erectophile
Eucalyptus scoparia	Mt. Annan, NSW, AU	77	72	19.71	0.47	1.87	Erectophile
Eucalyptus scoparia	Canberra, ACT, AU	77	71.13	16.1	0.88	3.3	Erectophile
Eucalyptus scoparia	Canberra, ACT, AU	79	78.35	10.81	0.88	5.93	Erectophile
Eucalyptus shirleyi	Pasadena, CA, USA	100	48.66	21.12	1.61	1.9	Uniform
Eucalyptus sideroxylon	Hobart, TAS, AU	68	64	18.89	1.06	2.6	Erectophile
Eucalyptus stellulata	Mt. Tobah, NSW, AU	80	77.52	12.83	0.68	4.2	Erectophile
Eucalyptus stoatei	Pasadena, CA, USA	86	42.43	25.24	1.15	1.02	Uniform
Eucalyptus stricta	Canberra, ACT, AU	86	40.42	24.04	1.36	1.11	Uniform
Eucalyptus subcrenulata	Kew, GB	80	56.85	25.14	0.73	1.25	Spherical
Eucalyptus tereticornis	Mt. Annan, NSW, AU	120	70.62	17.29	0.77	2.81	Erectophile
Eucalyptus tricarpa	Canberra, ACT, AU	80	64.09	22.36	0.67	1.65	Erectophile
Eucalyptus urnigera	Kew, GB	80	64.85	22.35	0.63	1.63	Erectophile
Eucalyptus viridis	Jerusalem, IL	75	42.19	25.85	1.07	0.95	Uniform
